# Supplementary material for: Combined genomic, transcriptomic, and metabolomic analyses provide insights into chayote (Sechium edule) evolution and fruit development
Source: Hortic Res. 2021 Jan 31;8:35. doi: 10.1038/s41438-021-00487-1 (PMC7847470; doi:10.1038/s41438-021-00487-1)
Supplement: Supplementary file 2 — Table S6 Transcriptome data [file 41438_2021_487_MOESM2_ESM.docx]

## Sheet: 3 VS 6
#ID	T01_Count	T02_Count	T03_Count	S1_Count	S2_Count	S3_Count	T01_FPKM	T02_FPKM	T03_FPKM	S1_FPKM	S2_FPKM	S3_FPKM	FDR	log2FC	regulated	COG_class	COG_class_annotation	GO_annotation	KEGG_annotation	KEGG_pathway_annotation	KOG_class	KOG_class_annotation	Pfam_annotation	Swiss-Prot_annotation	eggNOG_class	eggNOG_class_annotation	NR_annotation
EVM0000231	2617	1249	812	567	484	552	24.9027	12.6776	8.50924	5.28992	4.61095	5.01336	6.70185e-05	-1.37003	down	[I]	Lipid transport and metabolism	Biological Process: lipid metabolic process (GO:0006629);; Molecular Function: hydrolase activity (GO:0016787);;	--	--	[I]	Lipid transport and metabolism	Lipase (class 3)	Phospholipase A1-Igamma2, chloroplastic OS=Arabidopsis thaliana OX=3702 GN=At2g30550 PE=1 SV=2	S	Function unknown	phospholipase A1-Igamma1, chloroplastic-like [Cucurbita moschata]
EVM0017439	183	160	141	28	42	67	1.20632	1.12516	1.02216	0.180733	0.278292	0.41796	8.08216e-06	-1.55272	down	--	--	Cellular Component: microtubule (GO:0005874);;	--	--	--	--	HEAT-like repeat;; HEAT repeat;; HEAT repeats	TORTIFOLIA1-like protein 4 OS=Arabidopsis thaliana OX=3702 GN=TOR1L4 PE=2 SV=1	S	Function unknown	TORTIFOLIA1-like protein 4 [Cucurbita maxima]
EVM0024616	754	434	437	149	331	192	11.1166	6.83332	7.10388	2.15392	4.89375	2.69929	0.00184227	-1.13894	down	--		Molecular Function: protein kinase activity (GO:0004672);; Molecular Function: ATP binding (GO:0005524);; Biological Process: protein phosphorylation (GO:0006468);;	K04733|0|csv:101209291|K04733 interleukin-1 receptor-associated kinase 4 [EC:2.7.11.1] | (RefSeq) serine/threonine-protein kinase At5g01020	--	[T]	Signal transduction mechanisms	Protein tyrosine kinase;; Protein kinase domain	Serine/threonine-protein kinase RIPK OS=Arabidopsis thaliana OX=3702 GN=RIPK PE=1 SV=1	T	Signal transduction mechanisms	serine/threonine-protein kinase RIPK-like [Cucurbita maxima]
Sechium_edule_newGene_3905	405	182	161	78	123	58	6.50675	2.87697	2.55368	1.12166	1.75117	0.877746	0.00389891	-1.18652	down	--	--	--	--	--	--	--	DVL family	--	S	Function unknown	hypothetical protein Csa_2G005340 [Cucumis sativus]
Sechium_edule_newGene_1108	17	16	12	95	60	100	0.273181	0.268188	0.199257	1.51959	0.974646	1.56369	5.58825e-05	1.54784	up	--	--	--	--	--	[R]	General function prediction only	Retrotransposon gag protein;; gag-polypeptide of LTR copia-type;; GAG-pre-integrase domain	Uncharacterized mitochondrial protein AtMg00300 OS=Arabidopsis thaliana OX=3702 GN=AtMg00300 PE=4 SV=1	L	Replication, recombination and repair	uncharacterized protein LOC111022117 [Momordica charantia]
EVM0021004	285	525	438	1081	848	1550	6.12773	12.0812	10.3941	22.8838	18.3407	31.9441	0.00171885	1.0244	up	--	--	Cellular Component: nucleus (GO:0005634);; Biological Process: regulation of transcription, DNA-templated (GO:0006355);; Biological Process: auxin-activated signaling pathway (GO:0009734);;	K14484|1.48033e-108|csv:101219427|K14484 auxin-responsive protein IAA | (RefSeq) auxin-induced protein 22D-like	Plant hormone signal transduction (ko04075)	--	--	AUX/IAA family	Auxin-induced protein 22D OS=Vigna radiata var. radiata OX=3916 GN=AUX22D PE=2 SV=1	K	Transcription	auxin-induced protein 22D-like [Cucurbita maxima]
EVM0023972	77	68	42	12	3	6	0.824375	0.77356	0.498599	0.12319	0.021689	0.06181	1.23219e-05	-1.77853	down	--	--	--	--	--	--	--	Sieve element occlusion N-terminus;; Sieve element occlusion C-terminus	Protein SIEVE ELEMENT OCCLUSION B OS=Arabidopsis thaliana OX=3702 GN=SEOB PE=1 SV=1	--	--	PREDICTED: protein SIEVE ELEMENT OCCLUSION B-like [Cucumis melo]
EVM0003965	546	228	243	96	134	85	13.5592	6.04274	6.65327	2.3311	3.33466	1.99688	0.000119736	-1.40419	down	--	--	Molecular Function: lyase activity (GO:0016829);;	--	--	[R]	General function prediction only	C2 domain	Protein C2-DOMAIN ABA-RELATED 10 OS=Arabidopsis thaliana OX=3702 GN=CAR10 PE=2 SV=1	S	Function unknown	protein C2-DOMAIN ABA-RELATED 10-like [Cucurbita moschata]
EVM0021173	24	54	60	131	171	168	0.590274	1.45771	1.68828	3.28184	4.38985	4.10368	0.00832132	1.08462	up	--	--	--	--	--	--	--	--	--	S	Function unknown	hypothetical protein Csa_1G434180 [Cucumis sativus]
EVM0016882	12728	11354	10935	3602	6150	5210	237.914	226.426	225.248	66.0621	115.269	93.0719	1.12222e-08	-1.30631	down	--	--	Molecular Function: peroxidase activity (GO:0004601);; Cellular Component: extracellular region (GO:0005576);; Biological Process: response to oxidative stress (GO:0006979);; Molecular Function: heme binding (GO:0020037);; Biological Process: hydrogen peroxide catabolic process (GO:0042744);; Molecular Function: metal ion binding (GO:0046872);; Biological Process: oxidation-reduction process (GO:…	K00430|0|csv:101206860|K00430 peroxidase [EC:1.11.1.7] | (RefSeq) peroxidase 73-like	Phenylpropanoid biosynthesis (ko00940)	--	--	Peroxidase	Peroxidase 73 OS=Arabidopsis thaliana OX=3702 GN=PER73 PE=1 SV=1	G	Carbohydrate transport and metabolism	peroxidase 73-like [Cucurbita maxima]
EVM0024089	4551	2231	1800	1234	1083	1684	42.9393	22.4518	18.71	11.4223	10.2403	15.1843	0.00129506	-1.07695	down	[M]	Cell wall/membrane/envelope biogenesis	Molecular Function: protein serine/threonine kinase activity (GO:0004674);; Molecular Function: ATP binding (GO:0005524);; Biological Process: protein phosphorylation (GO:0006468);; Cellular Component: integral component of membrane (GO:0016021);; Biological Process: recognition of pollen (GO:0048544);;	K04733|0|csv:101203460|K04733 interleukin-1 receptor-associated kinase 4 [EC:2.7.11.1] | (RefSeq) putative receptor protein kinase ZmPK1	--	--	--	Protein kinase domain;; Protein tyrosine kinase;; D-mannose binding lectin;; S-locus glycoprotein domain	Putative receptor protein kinase ZmPK1 OS=Zea mays OX=4577 GN=PK1 PE=2 SV=2	T	Signal transduction mechanisms	putative receptor protein kinase ZmPK1 [Cucurbita maxima]
EVM0009401	1238	584	663	312	514	328	23.3418	11.7412	13.7712	5.75908	9.7008	5.91068	0.00276347	-1.04835	down	--	--	Molecular Function: transcription factor activity, sequence-specific DNA binding (GO:0003700);; Biological Process: regulation of transcription, DNA-templated (GO:0006355);; Molecular Function: sequence-specific DNA binding (GO:0043565);;	K14431|0|cmo:103488604|K14431 transcription factor TGA | (RefSeq) transcription factor HBP-1b(c38)	Plant hormone signal transduction (ko04075)	--	--	Seed dormancy control;; bZIP transcription factor;; Basic region leucine zipper	Transcription factor HBP-1b(c1) (Fragment) OS=Triticum aestivum OX=4565 PE=1 SV=2	K	Transcription	PREDICTED: transcription factor HBP-1b(c38) isoform X2 [Cucumis melo]
EVM0017558	22	38	35	134	72	170	0.065835	0.12125	0.11546	0.390729	0.215142	0.485987	0.00457641	1.17808	up	--	--	Molecular Function: protein serine/threonine kinase activity (GO:0004674);; Molecular Function: ATP binding (GO:0005524);; Biological Process: double-strand break repair via nonhomologous end joining (GO:0006303);; Biological Process: protein phosphorylation (GO:0006468);; Biological Process: telomere maintenance via telomerase (GO:0007004);; Biological Process: meiotic cell cycle (GO:0007126);; …	K06640|0|cmo:103490258|K06640 serine/threonine-protein kinase ATR [EC:2.7.11.1] | (RefSeq) serine/threonine-protein kinase ATR	--	[TBLD]	Signal transduction mechanisms;; Chromatin structure and dynamics;; Replication, recombination and repair;; Cell cycle control, cell division, chromosome partitioning	FAT domain;; Phosphatidylinositol 3- and 4-kinase;; UME (NUC010) domain;; FATC domain	Serine/threonine-protein kinase ATR OS=Arabidopsis thaliana OX=3702 GN=ATR PE=2 SV=2	BDLTU	Chromatin structure and dynamics;; Cell cycle control, cell division, chromosome partitioning;; Replication, recombination and repair;; Signal transduction mechanisms;; Intracellular trafficking, secretion, and vesicular transport	serine/threonine-protein kinase ATR [Cucurbita moschata]
EVM0021585	83	91	95	34	28	10	1.33979	1.57055	1.69366	0.540653	0.449889	0.155105	0.00141541	-1.33733	down	[G]	Carbohydrate transport and metabolism	Biological Process: metabolic process (GO:0008152);; Molecular Function: transferase activity, transferring hexosyl groups (GO:0016758);;	--	--	[GC]	Carbohydrate transport and metabolism;; Energy production and conversion	UDP-glucoronosyl and UDP-glucosyl transferase	Scopoletin glucosyltransferase OS=Nicotiana tabacum OX=4097 GN=TOGT1 PE=1 SV=1	S	Function unknown	PREDICTED: scopoletin glucosyltransferase-like [Cucumis melo]
EVM0020311	5817	3492	3187	1637	2491	1417	118.921	76.1532	71.7923	32.824	51.0486	27.6731	0.000156134	-1.15597	down	[M]	Cell wall/membrane/envelope biogenesis	--	--	--	[V]	Defense mechanisms	3-beta hydroxysteroid dehydrogenase/isomerase family;; NAD(P)H-binding;; NAD dependent epimerase/dehydratase family;; NmrA-like family	Cinnamoyl-CoA reductase-like SNL6 OS=Oryza sativa subsp. japonica OX=39947 GN=SNL6 PE=3 SV=1	M	Cell wall/membrane/envelope biogenesis	cinnamoyl-CoA reductase-like SNL6 [Cucurbita maxima]
EVM0021567	1109	967	900	451	634	313	10.7823	10.0273	9.64454	4.30228	6.18114	2.90565	0.000263302	-1.10343	down	--	--	Molecular Function: DNA binding (GO:0003677);; Cellular Component: nucleus (GO:0005634);;	--	--	--	--	SBP domain	Squamosa promoter-binding-like protein 6 OS=Arabidopsis thaliana OX=3702 GN=SPL6 PE=1 SV=2	S	Function unknown	squamosa promoter-binding-like protein 6 [Cucurbita maxima]
EVM0025873	2638	2336	2480	936	1480	490	73.4648	69.404	76.1094	25.5601	41.3196	13.0253	0.00051429	-1.22364	down	--	--	Cellular Component: integral component of membrane (GO:0016021);;	--	--	--	--	AWPM-19-like family	Membrane protein PM19L OS=Oryza sativa subsp. japonica OX=39947 GN=PM19L PE=2 SV=1	S	Function unknown	PREDICTED: uncharacterized protein LOC103499466 [Cucumis melo]
EVM0009789	69	61	56	25	27	27	2.46797	2.34685	2.23004	0.851408	0.944956	0.914689	0.00580069	-1.08127	down	--	--	Cellular Component: integral component of membrane (GO:0016021);;	--	--	--	--	Arabinogalactan peptide	Arabinogalactan protein 16 OS=Arabidopsis thaliana OX=3702 GN=AGP16 PE=1 SV=1	--	--	arabinogalactan peptide 22-like [Cucurbita moschata]
EVM0018122	80051	87840	73501	54243	42621	36958	1179.46	1380.78	1193.46	784.25	629.699	520.42	5.67901e-07	-1.00402	down	[QV]	Secondary metabolites biosynthesis, transport and catabolism;; Defense mechanisms	Molecular Function: monooxygenase activity (GO:0004497);; Molecular Function: iron ion binding (GO:0005506);; Molecular Function: oxidoreductase activity, acting on paired donors, with incorporation or reduction of molecular oxygen (GO:0016705);; Molecular Function: lyase activity (GO:0016829);; Molecular Function: heme binding (GO:0020037);; Biological Process: oxidation-reduction process (GO:00…	K01723|0|csv:101211324|K01723 hydroperoxide dehydratase [EC:4.2.1.92] | (RefSeq) HPL, HPL1; allene oxide synthase, chloroplastic-like	alpha-Linolenic acid metabolism (ko00592)	--	--	Cytochrome P450	Allene oxide synthase 3 OS=Solanum lycopersicum OX=4081 GN=AOS3 PE=1 SV=1	Q	Secondary metabolites biosynthesis, transport and catabolism	allene oxide synthase 3-like [Cucurbita pepo subsp. pepo]
EVM0027041	198	218	243	577	386	943	8.82895	10.3727	11.9407	25.3337	17.3041	40.3329	0.00203213	1.04935	up	--	--	--	--	--	--	--	Probable lipid transfer	--	S	Function unknown	uncharacterized protein LOC111431169 [Cucurbita moschata]
EVM0024508	418	130	48	24	24	49	9.31687	3.08822	1.17368	0.520198	0.516818	1.03646	0.00236069	-1.3363	down	--	--	Molecular Function: DNA binding (GO:0003677);; Molecular Function: transcription factor activity, sequence-specific DNA binding (GO:0003700);; Cellular Component: nucleus (GO:0005634);; Biological Process: regulation of transcription, DNA-templated (GO:0006355);;	--	--	--	--	AP2 domain	Dehydration-responsive element-binding protein 1D OS=Arabidopsis thaliana OX=3702 GN=DREB1D PE=2 SV=1	K	Transcription	PREDICTED: dehydration-responsive element-binding protein 1B-like [Cucumis sativus]
EVM0022269	782	406	317	84	69	55	11.5481	6.3922	5.1591	1.205	1.01833	0.769679	6.31102e-14	-2.35627	down	--	--	Molecular Function: transferase activity, transferring acyl groups other than amino-acyl groups (GO:0016747);;	--	--	--	--	Transferase family	BAHD acyltransferase DCR OS=Arabidopsis thaliana OX=3702 GN=DCR PE=2 SV=1	S	Function unknown	BAHD acyltransferase DCR [Cucurbita moschata]
EVM0016116	826	545	597	199	387	236	10.4261	7.33732	8.29527	2.45598	4.89343	2.84589	0.000148246	-1.20774	down	--	--	--	--	--	[R]	General function prediction only	Zinc-finger double-stranded RNA-binding;; Zinc finger, C2H2 type;; Zinc-finger of C2H2 type	Protein indeterminate-domain 1 OS=Arabidopsis thaliana OX=3702 GN=IDD1 PE=1 SV=1	S	Function unknown	protein indeterminate-domain 2-like [Cucurbita moschata]
EVM0008467	65	92	85	350	163	347	0.930521	1.40784	1.34946	4.96009	2.36305	4.79347	0.000634683	1.2253	up	--	--	--	K14404|0|csv:101213190|K14404 cleavage and polyadenylation specificity factor subunit 4 | (RefSeq) hypothetical protein	mRNA surveillance pathway (ko03015)	--	--	Nuclear fragile X mental retardation-interacting protein 1 (NUFIP1)	--	S	Function unknown	uncharacterized protein LOC111006547 isoform X1 [Momordica charantia]
EVM0014297	6	16	8	108	41	57	0.091316	0.257488	0.134968	1.61784	0.629299	0.828023	0.00373552	1.28874	up	[Q]	Secondary metabolites biosynthesis, transport and catabolism	Biological Process: fatty acid biosynthetic process (GO:0006633);; Cellular Component: integral component of membrane (GO:0016021);; Molecular Function: transferase activity, transferring acyl groups other than amino-acyl groups (GO:0016747);;	K15397|0|cmo:103497180|K15397 3-ketoacyl-CoA synthase [EC:2.3.1.199] | (RefSeq) 3-ketoacyl-CoA synthase 12-like	Fatty acid elongation (ko00062)	--	--	FAE1/Type III polyketide synthase-like protein;; 3-Oxoacyl-[acyl-carrier-protein (ACP)] synthase III C terminal;; Chalcone and stilbene synthases, C-terminal domain	3-ketoacyl-CoA synthase 12 OS=Arabidopsis thaliana OX=3702 GN=KCS12 PE=2 SV=1	Q	Secondary metabolites biosynthesis, transport and catabolism	3-ketoacyl-CoA synthase 12-like [Cucurbita moschata]
EVM0022078	478	418	305	174	264	134	11.586	10.8248	8.14309	4.14222	6.41738	3.10214	0.00297012	-1.0324	down	--	--	Molecular Function: zinc ion binding (GO:0008270);;	K19042|2.64145e-132|csv:101208647|K19042 E3 ubiquitin-protein ligase BOI and related proteins [EC:2.3.2.27] | (RefSeq) probable BOI-related E3 ubiquitin-protein ligase 2	--	[O]	Posttranslational modification, protein turnover, chaperones	Zinc finger, C3HC4 type (RING finger)	Probable BOI-related E3 ubiquitin-protein ligase 3 OS=Arabidopsis thaliana OX=3702 GN=BRG3 PE=1 SV=1	S	Function unknown	PREDICTED: probable BOI-related E3 ubiquitin-protein ligase 2 [Cucumis sativus]
EVM0021609	682	274	180	56	145	31	17.5201	7.49177	5.07506	1.41255	3.73113	0.760381	0.00248094	-1.32392	down	--	--	--	--	--	--	--	AP2 domain	Ethylene-responsive transcription factor ERF109 OS=Arabidopsis thaliana OX=3702 GN=ERF109 PE=1 SV=1	K	Transcription	ethylene-responsive transcription factor ERF109-like [Cucurbita maxima]
EVM0025813	2962	2500	2376	1138	1757	1082	95.171	85.6952	84.1264	35.8584	56.6125	33.2004	4.6632e-05	-1.05836	down	[Q]	Secondary metabolites biosynthesis, transport and catabolism	Molecular Function: lyase activity (GO:0016829);;	--	--	--	--	Glyoxalase/Bleomycin resistance protein/Dioxygenase superfamily	--	S	Function unknown	uncharacterized protein LOC111455883 [Cucurbita moschata]
EVM0006783	910	878	1704	299	360	469	21.0345	21.6449	43.4076	6.78248	8.34242	10.3542	4.66974e-07	-1.53388	down	[I]	Lipid transport and metabolism	Biological Process: metabolic process (GO:0008152);; Molecular Function: hydrolase activity (GO:0016787);;	--	--	[V]	Defense mechanisms	alpha/beta hydrolase fold;; Carboxylesterase family	Probable carboxylesterase 15 OS=Arabidopsis thaliana OX=3702 GN=CXE15 PE=2 SV=1	I	Lipid transport and metabolism	probable carboxylesterase 15 [Cucurbita pepo subsp. pepo]
EVM0018404	114	81	66	20	39	25	2.09309	1.57922	1.32988	0.360628	0.707374	0.431712	0.00184402	-1.261	down	--	--	Biological Process: flavonoid biosynthetic process (GO:0009813);; Molecular Function: flavonol-3-O-glucoside glucosyltransferase activity (GO:0033838);; Cellular Component: intracellular membrane-bounded organelle (GO:0043231);; Biological Process: flavonoid glucuronidation (GO:0052696);; Molecular Function: quercetin 3-O-glucosyltransferase activity (GO:0080043);; Molecular Function: quercetin 7…	--	--	[GC]	Carbohydrate transport and metabolism;; Energy production and conversion	UDP-glucoronosyl and UDP-glucosyl transferase	UDP-glycosyltransferase 79B30 OS=Glycine max OX=3847 GN=FG3 PE=1 SV=2	S	Function unknown	UDP-glycosyltransferase 79B30-like [Cucurbita pepo subsp. pepo]
EVM0016912	87	102	58	18	25	3	9.496	11.9525	6.97131	1.84869	2.67671	0.298571	0.00465474	-1.26469	down	--	--	Cellular Component: nucleus (GO:0005634);;	--	--	--	--	Small hydrophilic plant seed protein	Protein EMB-1 OS=Daucus carota OX=4039 GN=EMB-1 PE=1 SV=1	S	Function unknown	PREDICTED: protein EMB-1-like [Cucumis melo]
EVM0005302	337	695	606	1651	1045	2234	2.57097	5.66009	5.09538	12.3604	7.9971	16.2937	0.00255145	1.06606	up	[HR]	Coenzyme transport and metabolism;; General function prediction only	Biological Process: sucrose biosynthetic process (GO:0005986);; Molecular Function: sucrose synthase activity (GO:0016157);; Molecular Function: sucrose-phosphate synthase activity (GO:0046524);;	K00696|0|cmo:103487408|K00696 sucrose-phosphate synthase [EC:2.4.1.14] | (RefSeq) probable sucrose-phosphate synthase 1	Starch and sucrose metabolism (ko00500)	[M]	Cell wall/membrane/envelope biogenesis	Glycosyl transferases group 1;; Glycosyl transferases group 1;; Sucrose-6F-phosphate phosphohydrolase;; Sucrose synthase	Probable sucrose-phosphate synthase 1 OS=Citrus unshiu OX=55188 GN=SPS1 PE=2 SV=1	M	Cell wall/membrane/envelope biogenesis	probable sucrose-phosphate synthase 1 [Cucurbita moschata]
EVM0019572	274	144	129	53	57	86	7.30116	4.084	3.7744	1.38716	1.519	2.18433	0.000607848	-1.2718	down	--	--	Cellular Component: Golgi membrane (GO:0000139);; Biological Process: protein glycosylation (GO:0006486);; Molecular Function: galactosyltransferase activity (GO:0008378);; Cellular Component: integral component of membrane (GO:0016021);;	--	--	[G]	Carbohydrate transport and metabolism	Galactosyltransferase	Hydroxyproline O-galactosyltransferase GALT3 OS=Arabidopsis thaliana OX=3702 GN=GALT3 PE=2 SV=1	S	Function unknown	hydroxyproline O-galactosyltransferase GALT3 [Cucurbita pepo subsp. pepo]
EVM0009136	2031	1549	1243	598	942	766	50.8469	41.3648	34.2734	14.6812	23.6515	18.3113	2.40386e-05	-1.12435	down	--	--	Molecular Function: transcription factor activity, sequence-specific DNA binding (GO:0003700);; Biological Process: regulation of transcription, DNA-templated (GO:0006355);; Molecular Function: sequence-specific DNA binding (GO:0043565);; Cellular Component: intracellular part (GO:0044424);;	--	--	[K]	Transcription	GATA zinc finger	GATA transcription factor 9 OS=Arabidopsis thaliana OX=3702 GN=GATA9 PE=2 SV=1	K	Transcription	PREDICTED: GATA transcription factor 9-like [Cucumis melo]
EVM0000080	6542	4600	4431	1544	3815	1356	78.6495	58.9902	58.7008	18.2052	45.992	15.5793	0.00548365	-1.0665	down	[C]	Energy production and conversion	Molecular Function: oxidoreductase activity (GO:0016491);; Molecular Function: heme binding (GO:0020037);; Molecular Function: iron-sulfur cluster binding (GO:0051536);; Biological Process: oxidation-reduction process (GO:0055114);;	K00366|0|csv:101217505|K00366 ferredoxin-nitrite reductase [EC:1.7.7.1] | (RefSeq) NIR; ferredoxin--nitrite reductase, chloroplastic	Nitrogen metabolism (ko00910)	[P]	Inorganic ion transport and metabolism	Nitrite and sulphite reductase 4Fe-4S domain;; Nitrite/Sulfite reductase ferredoxin-like half domain	Ferredoxin--nitrite reductase, chloroplastic OS=Betula pendula OX=3505 GN=NIR1 PE=2 SV=1	C	Energy production and conversion	PREDICTED: ferredoxin--nitrite reductase, chloroplastic [Cucumis sativus]
EVM0009476	6099	5533	4065	1585	3179	1124	116.197	112.467	85.3495	29.6197	60.7271	20.4619	0.000439443	-1.25092	down	--	--	Molecular Function: transferase activity (GO:0016740);;	--	--	--	--	--	Diacylglycerol O-acyltransferase 3, cytosolic OS=Arabidopsis thaliana OX=3702 GN=DGAT3 PE=1 SV=1	S	Function unknown	diacylglycerol O-acyltransferase 3, cytosolic-like [Cucurbita moschata]
EVM0018316	416	273	219	125	103	75	2.957	2.06789	1.71355	0.869965	0.729901	0.505942	7.05151e-06	-1.44565	down	[P]	Inorganic ion transport and metabolism	Cellular Component: Golgi membrane (GO:0000139);; Molecular Function: magnesium ion binding (GO:0000287);; Molecular Function: phospholipid-translocating ATPase activity (GO:0004012);; Molecular Function: ATP binding (GO:0005524);; Cellular Component: trans-Golgi network (GO:0005802);; Cellular Component: plasma membrane (GO:0005886);; Cellular Component: integral component of membrane (GO:001602…	K14802|0|cmo:103489061|K14802 phospholipid-transporting ATPase [EC:3.6.3.1] | (RefSeq) phospholipid-transporting ATPase 3	--	[R]	General function prediction only	Phospholipid-translocating P-type ATPase C-terminal;; Phospholipid-translocating ATPase N-terminal;; Cation transport ATPase (P-type);; haloacid dehalogenase-like hydrolase;; E1-E2 ATPase	Phospholipid-transporting ATPase 3 OS=Arabidopsis thaliana OX=3702 GN=ALA3 PE=1 SV=2	U	Intracellular trafficking, secretion, and vesicular transport	phospholipid-transporting ATPase 3-like [Cucurbita maxima]
EVM0007866	154	95	168	687	661	3267	1.28943	0.843259	1.54767	5.65527	5.55772	26.213	0.00354805	1.28481	up	--	--	--	K12349|0|csv:101209656|K12349 neutral ceramidase [EC:3.5.1.23] | (RefSeq) neutral ceramidase-like	Sphingolipid metabolism (ko00600)	[T]	Signal transduction mechanisms	Neutral/alkaline non-lysosomal ceramidase, N-terminal;; Neutral/alkaline non-lysosomal ceramidase, C-terminal	Neutral ceramidase 1 OS=Arabidopsis thaliana OX=3702 GN=NCER1 PE=2 SV=1	S	Function unknown	neutral ceramidase 2-like [Cucurbita moschata]
EVM0000201	169	146	194	275	590	1406	4.87436	4.47463	6.15879	7.77086	17.0747	38.8048	0.00247984	1.25987	up	--	--	Cellular Component: extracellular region (GO:0005576);; Molecular Function: manganese ion binding (GO:0030145);; Molecular Function: nutrient reservoir activity (GO:0045735);;	--	--	--	--	Cupin;; Cupin domain	Putative germin-like protein 2-1 OS=Oryza sativa subsp. japonica OX=39947 GN=Os02g0491600 PE=3 SV=1	S	Function unknown	putative germin-like protein 2-1 [Cucurbita maxima]
Sechium_edule_newGene_3989	108	122	205	564	509	449	1.78761	2.22089	3.33361	9.06018	8.12505	6.5233	2.56289e-05	1.30519	up	--	--	Biological Process: transcription, DNA-templated (GO:0006351);;	--	--	--	--	--	NAC domain containing protein 50 OS=Arabidopsis thaliana OX=3702 GN=NAC050 PE=1 SV=1	S	Function unknown	PREDICTED: NAC transcription factor NAM-2 [Ziziphus jujuba]
EVM0001708	27	33	32	90	79	147	0.421439	0.570102	0.571268	1.43057	1.28243	2.27023	0.00490531	1.11898	up	--	--	--	--	--	--	--	--	Protein BIG GRAIN 1-like B OS=Arabidopsis thaliana OX=3702 GN=At1g54200 PE=2 SV=1	S	Function unknown	protein BIG GRAIN 1-like B [Cucurbita pepo subsp. pepo]
EVM0021904	6089	2957	1542	975	1380	1040	92.903	48.1257	25.9142	14.5955	21.1075	15.1552	0.000227316	-1.36009	down	--	--	--	--	--	[L]	Replication, recombination and repair	DDE superfamily endonuclease;; Plant transposon protein	Protein ALP1-like OS=Arabidopsis thaliana OX=3702 GN=At3g55350 PE=2 SV=1	S	Function unknown	protein ALP1-like [Cucurbita moschata]
EVM0001304	2764	2215	3520	493	1190	414	29.3367	25.0778	41.1713	5.12883	12.6588	4.19538	2.69464e-06	-1.65159	down	[N]	Cell motility	Cellular Component: integral component of membrane (GO:0016021);; Molecular Function: cellulose synthase (UDP-forming) activity (GO:0016760);; Biological Process: cellulose biosynthetic process (GO:0030244);; Biological Process: cell wall organization (GO:0071555);;	--	--	--	--	Cellulose synthase;; Glycosyl transferase family group 2	Cellulose synthase-like protein H1 OS=Oryza sativa subsp. japonica OX=39947 GN=CSLH1 PE=2 SV=2	M	Cell wall/membrane/envelope biogenesis	cellulose synthase-like protein H1 [Cucurbita pepo subsp. pepo]
EVM0027512	1169	1065	863	483	612	252	11.8699	11.5409	9.65827	4.81542	6.23576	2.44063	0.00075624	-1.13911	down	--	--	--	K09422|1.58052e-119|csv:101205677|K09422 myb proto-oncogene protein, plant | (RefSeq) transcription factor MYB44-like	--	[K]	Transcription	Myb-like DNA-binding domain;; Myb-like DNA-binding domain	Transcription factor MYB73 OS=Arabidopsis thaliana OX=3702 GN=MYB73 PE=1 SV=1	K	Transcription	transcription factor MYB44-like [Cucurbita moschata]
Sechium_edule_newGene_344	64	65	84	243	171	235	0.365051	0.398684	0.530382	1.37142	0.986213	1.29085	0.00012717	1.16039	up	--	--	--	--	--	[T]	Signal transduction mechanisms	--	Probable serine/threonine-protein kinase At1g01540 OS=Arabidopsis thaliana OX=3702 GN=At1g01540 PE=1 SV=2	S	Function unknown	PREDICTED: NAC transcription factor NAM-2 [Ziziphus jujuba]
EVM0015606	1758	1580	1282	327	847	422	39.2977	37.6914	31.5912	7.15838	18.9923	9.01179	6.59595e-05	-1.36383	down	--	--	Molecular Function: DNA binding (GO:0003677);;	K09422|1.83382e-117|csv:101222436|K09422 myb proto-oncogene protein, plant | (RefSeq) transcription factor MYB108	--	[K]	Transcription	Myb-like DNA-binding domain;; Myb-like DNA-binding domain	Transcription factor MYB2 OS=Oryza sativa subsp. japonica OX=39947 GN=MYB2 PE=2 SV=1	K	Transcription	PREDICTED: transcription factor MYB108 [Cucumis sativus]
EVM0016365	1366	1850	1726	5178	3175	5544	12.443	17.9829	17.3274	46.2963	29.0059	48.2767	1.15532e-05	1.11412	up	--	--	Biological Process: protein ubiquitination (GO:0016567);;	--	--	--	--	NPH3 family	Root phototropism protein 3 OS=Arabidopsis thaliana OX=3702 GN=RPT3 PE=1 SV=2	S	Function unknown	PREDICTED: root phototropism protein 3-like isoform X1 [Cucumis sativus]
EVM0018376	1350	1107	1519	373	895	444	19.7764	17.2976	24.5208	5.35751	13.1448	6.20357	0.00142829	-1.12691	down	[QV]	Secondary metabolites biosynthesis, transport and catabolism;; Defense mechanisms	Molecular Function: iron ion binding (GO:0005506);; Biological Process: multicellular organism development (GO:0007275);; Biological Process: abscisic acid metabolic process (GO:0009687);; Biological Process: brassinosteroid homeostasis (GO:0010268);; Cellular Component: integral component of membrane (GO:0016021);; Biological Process: sterol metabolic process (GO:0016125);; Biological Process: b…	K09843|0|cmo:103497144|K09843 (+)-abscisic acid 8'-hydroxylase [EC:1.14.13.93] | (RefSeq) abscisic acid 8'-hydroxylase 2	Carotenoid biosynthesis (ko00906)	[QI]	Secondary metabolites biosynthesis, transport and catabolism;; Lipid transport and metabolism	Cytochrome P450	Abscisic acid 8&apos;-hydroxylase 2 OS=Arabidopsis thaliana OX=3702 GN=CYP707A2 PE=2 SV=1	Q	Secondary metabolites biosynthesis, transport and catabolism	abscisic acid 8&apos;-hydroxylase 2 [Cucurbita pepo subsp. pepo]
EVM0017225	1427	523	696	166	189	49	11.9958	4.68231	6.44583	1.3679	1.58553	0.392334	1.13405e-06	-1.85946	down	--	--	Molecular Function: oxidoreductase activity, acting on single donors with incorporation of molecular oxygen, incorporation of two atoms of oxygen (GO:0016702);; Biological Process: oxylipin biosynthetic process (GO:0031408);; Molecular Function: metal ion binding (GO:0046872);; Biological Process: oxidation-reduction process (GO:0055114);;	K00454|0|csv:101209531|K00454 lipoxygenase [EC:1.13.11.12] | (RefSeq) linoleate 13S-lipoxygenase 2-1, chloroplastic-like	Linoleic acid metabolism (ko00591);; alpha-Linolenic acid metabolism (ko00592)	--	--	Lipoxygenase;; PLAT/LH2 domain	Linoleate 13S-lipoxygenase 2-1, chloroplastic OS=Solanum tuberosum OX=4113 GN=LOX2.1 PE=1 SV=1	S	Function unknown	linoleate 13S-lipoxygenase 2-1, chloroplastic-like [Cucurbita maxima]
EVM0015321	598	394	334	153	277	178	4.96006	3.48315	3.05239	1.24533	2.30369	1.41105	0.00183615	-1.07309	down	--		Molecular Function: protein serine/threonine kinase activity (GO:0004674);; Molecular Function: ATP binding (GO:0005524);; Biological Process: protein phosphorylation (GO:0006468);; Cellular Component: integral component of membrane (GO:0016021);;	--	--	--	--	Protein kinase domain;; Protein tyrosine kinase;; D-mannose binding lectin	G-type lectin S-receptor-like serine/threonine-protein kinase SD2-5 OS=Arabidopsis thaliana OX=3702 GN=SD25 PE=1 SV=1	T	Signal transduction mechanisms	G-type lectin S-receptor-like serine/threonine-protein kinase SD2-5 [Cucurbita maxima]
EVM0025398	4241	3108	1974	746	1694	1625	132.638	103.679	68.0133	22.8834	53.1127	48.5574	0.00187623	-1.10925	down	--	--	Molecular Function: transcription factor activity, sequence-specific DNA binding (GO:0003700);; Biological Process: regulation of transcription, DNA-templated (GO:0006355);; Molecular Function: sequence-specific DNA binding (GO:0043565);;	--	--	--	--	WRKY DNA -binding domain	Probable WRKY transcription factor 75 OS=Arabidopsis thaliana OX=3702 GN=WRKY75 PE=2 SV=1	K	Transcription	PREDICTED: probable WRKY transcription factor 75 [Cucumis melo]
EVM0014932	41	38	50	243	81	145	0.572456	0.569548	0.771546	3.40026	1.15244	1.97182	0.0088932	1.10495	up	[J]	Translation, ribosomal structure and biogenesis	Molecular Function: translation elongation factor activity (GO:0003746);; Molecular Function: GTPase activity (GO:0003924);; Molecular Function: ATP binding (GO:0005524);; Molecular Function: GTP binding (GO:0005525);; Cellular Component: cell wall (GO:0005618);; Cellular Component: mitochondrion (GO:0005739);; Biological Process: translational elongation (GO:0006414);; Molecular Function: zinc i…	K02358|0|cmo:103492697|K02358 elongation factor Tu | (RefSeq) elongation factor Tu, mitochondrial	--	[J]	Translation, ribosomal structure and biogenesis	Elongation factor Tu GTP binding domain;; Elongation factor Tu C-terminal domain;; Elongation factor Tu domain 2	Elongation factor Tu, mitochondrial OS=Arabidopsis thaliana OX=3702 GN=TUFA PE=1 SV=1	J	Translation, ribosomal structure and biogenesis	elongation factor Tu, mitochondrial [Cucurbita pepo subsp. pepo]
EVM0014735	4184	4678	5023	1813	2293	1354	56.1702	67.0095	74.3177	23.8835	30.8706	17.3642	9.52966e-09	-1.39498	down	--	--	Cellular Component: integral component of membrane (GO:0016021);;	--	--	--	--	Sulfite exporter TauE/SafE	Sulfite exporter TauE/SafE family protein 4 OS=Arabidopsis thaliana OX=3702 GN=At2g36630 PE=2 SV=1	S	Function unknown	sulfite exporter TauE/SafE family protein 4 [Cucurbita maxima]
EVM0008717	657	543	723	2025	1154	2206	4.27898	3.77161	5.18663	12.9416	7.53135	13.7263	4.63499e-05	1.09878	up	--	--	--	--	--	--	--	Filament-like plant protein, long coiled-coil	Filament-like plant protein 4 OS=Arabidopsis thaliana OX=3702 GN=FPP4 PE=1 SV=1	S	Function unknown	filament-like plant protein 4 [Cucurbita pepo subsp. pepo]
EVM0006825	51	56	41	155	209	314	1.5261	1.79945	1.35948	4.58659	6.32316	9.03923	7.14631e-06	1.52194	up	--	--	Cellular Component: integral component of membrane (GO:0016021);;	--	--	--	--	--	TLC domain-containing protein At5g14285 OS=Arabidopsis thaliana OX=3702 GN=At5g14285 PE=2 SV=1	U	Intracellular trafficking, secretion, and vesicular transport	TLC domain-containing protein At5g14285-like [Cucurbita maxima]
EVM0014091	44	28	21	193	151	126	0.596404	0.412358	0.315977	2.61633	2.08766	1.66589	9.18864e-06	1.57548	up	[M]	Cell wall/membrane/envelope biogenesis	Biological Process: glycolipid biosynthetic process (GO:0009247);; Molecular Function: transferase activity, transferring hexosyl groups (GO:0016758);;	K03715|0|csv:101215352|K03715 1,2-diacylglycerol 3-beta-galactosyltransferase [EC:2.4.1.46] | (RefSeq) monogalactosyldiacylglycerol synthase 2, chloroplastic	Glycerolipid metabolism (ko00561)	--	--	Monogalactosyldiacylglycerol (MGDG) synthase;; Glycosyltransferase family 28 C-terminal domain	Monogalactosyldiacylglycerol synthase 2, chloroplastic OS=Arabidopsis thaliana OX=3702 GN=MGD2 PE=1 SV=1	M	Cell wall/membrane/envelope biogenesis	monogalactosyldiacylglycerol synthase 2, chloroplastic-like [Cucurbita pepo subsp. pepo]
EVM0018314	262	275	239	115	138	68	2.32235	2.59531	2.329	0.996522	1.22273	0.57424	0.000327727	-1.20163	down	--	--	Molecular Function: DNA binding (GO:0003677);; Cellular Component: nucleus (GO:0005634);; Biological Process: regulation of transcription, DNA-templated (GO:0006355);; Biological Process: auxin-activated signaling pathway (GO:0009734);;	K14486|0|csv:101213942|K14486 auxin response factor | (RefSeq) auxin response factor 9	Plant hormone signal transduction (ko04075)	--	--	Auxin response factor;; B3 DNA binding domain;; AUX/IAA family	Auxin response factor 9 OS=Arabidopsis thaliana OX=3702 GN=ARF9 PE=1 SV=1	K	Transcription	auxin response factor 9-like isoform X1 [Cucurbita moschata]
EVM0024064	23	58	55	214	135	254	0.579225	1.574	1.54918	5.35013	3.44131	6.19106	0.000913338	1.31511	up	--	--	--	--	--	--	--	Helix-loop-helix DNA-binding domain	Transcription factor bHLH96 OS=Arabidopsis thaliana OX=3702 GN=BHLH96 PE=1 SV=1	K	Transcription	transcription factor bHLH94-like [Cucurbita moschata]
EVM0003536	1828	1864	4011	694	412	972	30.3914	33.0505	73.4965	11.3162	6.8595	15.4371	1.55608e-06	-1.6352	down	[QV]	Secondary metabolites biosynthesis, transport and catabolism;; Defense mechanisms	Molecular Function: monooxygenase activity (GO:0004497);; Molecular Function: iron ion binding (GO:0005506);; Cellular Component: integral component of membrane (GO:0016021);; Molecular Function: oxidoreductase activity, acting on paired donors, with incorporation or reduction of molecular oxygen (GO:0016705);; Molecular Function: heme binding (GO:0020037);; Biological Process: oxidation-reductio…	--	--	[Q]	Secondary metabolites biosynthesis, transport and catabolism	Cytochrome P450	Cytochrome P450 82A3 OS=Glycine max OX=3847 GN=CYP82A3 PE=2 SV=1	Q	Secondary metabolites biosynthesis, transport and catabolism	cytochrome P450 CYP82D47-like [Cucurbita maxima]
EVM0001125	118	81	112	2	17	4	4.17626	3.06151	4.36709	0.067681	0.592752	0.135688	4.78336e-06	-1.85908	down	[J]	Translation, ribosomal structure and biogenesis	Molecular Function: transferase activity, transferring acyl groups other than amino-acyl groups (GO:0016747);;	--	--	[E]	Amino acid transport and metabolism	Acetyltransferase (GNAT) family;; Acetyltransferase (GNAT) domain;; Acetyltransferase (GNAT) domain;; FR47-like protein	Probable acetyltransferase NATA1-like OS=Arabidopsis thaliana OX=3702 GN=At2g39020 PE=2 SV=1	K	Transcription	PREDICTED: probable acetyltransferase NATA1-like [Ricinus communis]
EVM0002598	44	38	67	226	103	164	0.611965	0.567643	1.03568	3.11727	1.44717	2.20164	0.00795965	1.07429	up	--	--	--	K17804|0|cmo:103504598|K17804 mitochondrial import inner membrane translocase subunit TIM44 | (RefSeq) mitochondrial import inner membrane translocase subunit TIM44-2-like	--	[U]	Intracellular trafficking, secretion, and vesicular transport	Tim44-like domain	Mitochondrial import inner membrane translocase subunit TIM44-2 OS=Arabidopsis thaliana OX=3702 GN=TIM44-2 PE=1 SV=1	O	Posttranslational modification, protein turnover, chaperones	mitochondrial import inner membrane translocase subunit TIM44-2 isoform X1 [Momordica charantia]
EVM0027209	132	221	119	506	307	527	1.93543	3.45053	1.91085	7.27818	4.5092	7.37778	0.00411741	1.01519	up	[E]	Amino acid transport and metabolism	--	K16296|0|cmo:103493612|K16296 serine carboxypeptidase-like clade I [EC:3.4.16.-] | (RefSeq) serine carboxypeptidase-like 7	--	[OE]	Posttranslational modification, protein turnover, chaperones;; Amino acid transport and metabolism	Serine carboxypeptidase	Serine carboxypeptidase-like 18 OS=Arabidopsis thaliana OX=3702 GN=SCPL18 PE=2 SV=2	E	Amino acid transport and metabolism	serine carboxypeptidase-like 7 isoform X3 [Cucurbita maxima]
EVM0021270	111	139	137	748	245	352	3.51655	4.69381	4.78128	23.2943	7.7958	10.6742	0.00383235	1.13847	up	[G]	Carbohydrate transport and metabolism	Cellular Component: integral component of plasma membrane (GO:0005887);; Biological Process: water transport (GO:0006833);; Biological Process: cellular water homeostasis (GO:0009992);; Molecular Function: water channel activity (GO:0015250);; Molecular Function: glycerol channel activity (GO:0015254);; Biological Process: glycerol transport (GO:0015793);; Biological Process: ion transmembrane tr…	K09874|8.00372e-153|cmo:103484424|K09874 aquaporin NIP | (RefSeq) aquaporin NIP1-1	--	[G]	Carbohydrate transport and metabolism	Major intrinsic protein	Aquaporin NIP1-1 OS=Oryza sativa subsp. japonica OX=39947 GN=NIP1-1 PE=2 SV=1	G	Carbohydrate transport and metabolism	aquaporin NIP1-1-like [Cucurbita moschata]
EVM0001359	1615	1423	2100	274	802	227	25.4698	23.9359	36.4994	4.23388	12.6734	3.41946	8.82016e-05	-1.50853	down	[QV]	Secondary metabolites biosynthesis, transport and catabolism;; Defense mechanisms	Cellular Component: membrane (GO:0016020);; Molecular Function: oxidoreductase activity (GO:0016491);; Molecular Function: metal ion binding (GO:0046872);;	K20617|0|csv:101208594|K20617 cytochrome P450 family 71 subfamily A | (RefSeq) cytochrome P450 71A1-like	--	[Q]	Secondary metabolites biosynthesis, transport and catabolism	Cytochrome P450	Cytochrome P450 71A9 OS=Glycine max OX=3847 GN=CYP71A9 PE=2 SV=1	Q	Secondary metabolites biosynthesis, transport and catabolism	PREDICTED: cytochrome P450 71A1-like [Cucumis sativus]
EVM0004699	118	43	54	14	6	4	1.67952	0.653329	0.850325	0.195878	0.085989	0.054637	8.80166e-05	-1.63945	down	[QV]	Secondary metabolites biosynthesis, transport and catabolism;; Defense mechanisms	--	K20562|0|cmo:103485015|K20562 biphenyl-4-hydroxylase | (RefSeq) cytochrome P450 CYP736A12-like	--	[Q]	Secondary metabolites biosynthesis, transport and catabolism	Cytochrome P450	Cytochrome P450 CYP736A12 OS=Panax ginseng OX=4054 PE=2 SV=1	Q	Secondary metabolites biosynthesis, transport and catabolism	PREDICTED: cytochrome P450 CYP736A12-like [Cucumis melo]
EVM0000858	41	44	78	201	214	308	0.331305	0.382476	0.701349	1.61928	1.76148	2.41321	2.24491e-05	1.46795	up	[T]	Signal transduction mechanisms	Molecular Function: peroxidase activity (GO:0004601);; Molecular Function: calcium ion binding (GO:0005509);; Cellular Component: integral component of membrane (GO:0016021);; Molecular Function: oxidoreductase activity, acting on NAD(P)H, oxygen as acceptor (GO:0050664);; Biological Process: oxidation-reduction process (GO:0055114);; Biological Process: cellular oxidant detoxification (GO:009886…	K13411|0|cmo:103501891|K13411 dual oxidase [EC:1.6.3.1 1.11.1.-] | (RefSeq) putative respiratory burst oxidase homolog protein H	--	[PQ]	Inorganic ion transport and metabolism;; Secondary metabolites biosynthesis, transport and catabolism	Ferric reductase NAD binding domain;; FAD-binding domain;; Respiratory burst NADPH oxidase;; Ferric reductase like transmembrane component;; EF hand;; EF-hand domain pair;; EF-hand domain;; EF hand	Putative respiratory burst oxidase homolog protein H OS=Arabidopsis thaliana OX=3702 GN=RBOHH PE=3 SV=1	U	Intracellular trafficking, secretion, and vesicular transport	putative respiratory burst oxidase homolog protein H [Cucurbita pepo subsp. pepo]
EVM0017296	150	101	63	31	42	30	4.08306	2.92741	1.88485	0.808948	1.13525	0.772773	0.00176992	-1.25686	down	--	--	Cellular Component: nucleus (GO:0005634);; Cellular Component: chloroplast (GO:0009507);; Biological Process: response to stimulus (GO:0050896);;	--	--	--	--	Pathogenesis-related protein Bet v I family;; Polyketide cyclase / dehydrase and lipid transport	MLP-like protein 28 OS=Arabidopsis thaliana OX=3702 GN=MLP28 PE=1 SV=1	S	Function unknown	MLP-like protein 34 [Cucurbita pepo subsp. pepo]
EVM0008247	252	201	166	62	121	113	6.13177	5.22567	4.45356	1.48358	2.95119	2.63307	0.00564125	-1.01059	down	--	--	--	--	--	--	--	--	--	--	--	uncharacterized protein LOC111488264 [Cucurbita maxima]
EVM0006089	178	130	58	42	45	44	5.40645	4.21427	1.92967	1.23299	1.35457	1.2687	0.00597301	-1.15052	down	--	--	Cellular Component: nucleosome (GO:0000786);; Cellular Component: nuclear chromatin (GO:0000790);; Cellular Component: heterochromatin (GO:0000792);; Molecular Function: DNA binding (GO:0003677);; Molecular Function: chromatin binding (GO:0003682);; Cellular Component: nucleolus (GO:0005730);; Biological Process: chromatin silencing (GO:0006342);; Molecular Function: protein heterodimerization ac…	K11251|1.76395e-51|cmo:103494731|K11251 histone H2A | (RefSeq) probable histone H2A.5	--	[B]	Chromatin structure and dynamics	C-terminus of histone H2A;; Core histone H2A/H2B/H3/H4;; Histone-like transcription factor (CBF/NF-Y) and archaeal histone	Probable histone H2A.5 OS=Arabidopsis thaliana OX=3702 GN=At5g27670 PE=1 SV=1	B	Chromatin structure and dynamics	PREDICTED: probable histone H2A.5 [Cucumis melo]
EVM0021494	7880	5177	11638	1071	1522	577	129.272	90.6092	210.398	17.2289	25.0303	9.04019	1.08793e-13	-2.39221	down	[QV]	Secondary metabolites biosynthesis, transport and catabolism;; Defense mechanisms	Molecular Function: monooxygenase activity (GO:0004497);; Molecular Function: iron ion binding (GO:0005506);; Cellular Component: integral component of membrane (GO:0016021);; Molecular Function: oxidoreductase activity, acting on paired donors, with incorporation or reduction of molecular oxygen (GO:0016705);; Molecular Function: heme binding (GO:0020037);; Biological Process: oxidation-reductio…	--	--	[Q]	Secondary metabolites biosynthesis, transport and catabolism	Cytochrome P450	Cytochrome P450 82A3 OS=Glycine max OX=3847 GN=CYP82A3 PE=2 SV=1	Q	Secondary metabolites biosynthesis, transport and catabolism	cytochrome P450 CYP82D47-like isoform X1 [Cucurbita moschata]
EVM0008577	125	133	140	482	212	592	0.919973	1.04164	1.13598	3.48029	1.56414	4.16866	0.00225923	1.11976	up	[K]	Transcription	Molecular Function: protein kinase activity (GO:0004672);; Molecular Function: ATP binding (GO:0005524);; Cellular Component: plasma membrane (GO:0005886);; Biological Process: protein phosphorylation (GO:0006468);; Biological Process: regulation of meristem growth (GO:0010075);; Cellular Component: integral component of membrane (GO:0016021);; Molecular Function: receptor serine/threonine kinase…	--	--	--	--	Protein kinase domain;; Protein tyrosine kinase;; Leucine Rich repeats (2 copies);; Leucine rich repeat;; Leucine rich repeat N-terminal domain;; Leucine Rich Repeat	Leucine-rich repeat receptor-like serine/threonine-protein kinase BAM1 OS=Arabidopsis thaliana OX=3702 GN=BAM1 PE=1 SV=1	S	Function unknown	leucine-rich repeat receptor-like serine/threonine-protein kinase BAM1 [Cucurbita maxima]
EVM0022845	369	550	655	115	235	283	14.6221	23.2701	28.5869	4.46816	9.33229	10.6976	0.00145262	-1.18058	down	--	--	Molecular Function: serine-type endopeptidase inhibitor activity (GO:0004867);; Biological Process: response to wounding (GO:0009611);; Biological Process: negative regulation of endopeptidase activity (GO:0010951);;	--	--	--	--	Potato inhibitor I family	Proteinase inhibitor I-A OS=Nicotiana tabacum OX=4097 GN=TIMPB PE=2 SV=1	--	--	hypothetical protein Csa_5G286040 [Cucumis sativus]
Sechium_edule_newGene_5419	283	136	225	16	46	19	6.90162	3.54308	6.05311	0.371166	1.10886	0.422364	3.21744e-08	-2.05428	down	--	--	Molecular Function: monooxygenase activity (GO:0004497);; Molecular Function: iron ion binding (GO:0005506);; Cellular Component: integral component of membrane (GO:0016021);; Molecular Function: oxidoreductase activity, acting on paired donors, with incorporation or reduction of molecular oxygen (GO:0016705);; Molecular Function: heme binding (GO:0020037);; Biological Process: oxidation-reductio…	--	--	[Q]	Secondary metabolites biosynthesis, transport and catabolism	Cytochrome P450;; Cytochrome P450	Cytochrome P450 82A3 OS=Glycine max OX=3847 GN=CYP82A3 PE=2 SV=1	Q	Secondary metabolites biosynthesis, transport and catabolism	cytochrome P450 CYP82D47-like isoform X1 [Cucurbita moschata]
EVM0017246	240	391	441	868	777	1739	1.73717	3.01719	3.52015	6.16954	5.64254	12.0412	0.0023347	1.10184	up	--	--	Molecular Function: DNA binding (GO:0003677);; Cellular Component: nucleus (GO:0005634);; Molecular Function: lipid binding (GO:0008289);;	K09338|0|cmo:103500785|K09338 homeobox-leucine zipper protein | (RefSeq) homeobox-leucine zipper protein ATHB-15	--	--	--	START domain;; MEKHLA domain;; Homeobox domain	Homeobox-leucine zipper protein ATHB-15 OS=Arabidopsis thaliana OX=3702 GN=ATHB-15 PE=1 SV=1	K	Transcription	PREDICTED: homeobox-leucine zipper protein ATHB-15 isoform X1 [Cucumis sativus]
EVM0001175	47	54	63	184	178	307	0.335748	0.410501	0.493719	1.29648	1.28349	2.11437	1.54899e-05	1.42445	up	--	--	Molecular Function: GTPase activator activity (GO:0005096);; Biological Process: signal transduction (GO:0007165);; Biological Process: positive regulation of GTPase activity (GO:0043547);; Cellular Component: cell part (GO:0044464);;	--	--	[T]	Signal transduction mechanisms	RhoGAP domain;; Leucine-zipper of ternary complex factor MIP1;; PH domain	Rho GTPase-activating protein REN1 OS=Arabidopsis thaliana OX=3702 GN=REN1 PE=1 SV=2	S	Function unknown	PREDICTED: rho GTPase-activating protein REN1 [Cucumis sativus]
EVM0002268	1780	636	317	351	158	285	33.6835	12.8234	6.60727	6.50144	2.99611	5.15381	0.00377231	-1.24476	down	[V]	Defense mechanisms	Cellular Component: membrane (GO:0016020);; Molecular Function: inositol bisdiphosphate tetrakisphosphate diphosphatase activity (GO:0052841);; Molecular Function: inositol diphosphate pentakisphosphate diphosphatase activity (GO:0052842);;	K07766|1.63998e-71|vra:106756067|K07766 diphosphoinositol-polyphosphate diphosphatase [EC:3.6.1.52] | (RefSeq) nudix hydrolase 18, mitochondrial-like	--	[T]	Signal transduction mechanisms	NUDIX domain	Nudix hydrolase 17, mitochondrial OS=Arabidopsis thaliana OX=3702 GN=NUDT17 PE=2 SV=1	L	Replication, recombination and repair	nudix hydrolase 18, mitochondrial-like [Cucurbita maxima]
EVM0008307	85	86	147	324	248	353	0.968625	1.04202	1.84028	3.62217	2.83563	3.84717	0.00142631	1.06772	up	--	--	Molecular Function: DNA binding (GO:0003677);;	--	--	[R]	General function prediction only	PPR repeat;; PPR repeat family;; Pentatricopeptide repeat domain;; Pentacotripeptide-repeat region of PRORP;; PPR repeat	Pentatricopeptide repeat-containing protein At1g80270, mitochondrial OS=Arabidopsis thaliana OX=3702 GN=At1g80270 PE=2 SV=1	S	Function unknown	pentatricopeptide repeat-containing protein At1g80270, mitochondrial-like [Cucurbita moschata]
EVM0002702	462	530	575	225	292	137	15.2445	18.6503	20.9063	7.28917	9.64277	4.3142	0.000213609	-1.20675	down	--	--	Molecular Function: calcium ion binding (GO:0005509);; Cellular Component: photosystem II oxygen evolving complex (GO:0009654);; Biological Process: photosynthesis (GO:0015979);; Cellular Component: extrinsic component of membrane (GO:0019898);;	--	--	--	--	Oxygen evolving enhancer protein 3 (PsbQ)	PsbQ-like protein 3, chloroplastic OS=Arabidopsis thaliana OX=3702 GN=PQL3 PE=2 SV=1	S	Function unknown	psbQ-like protein 3, chloroplastic isoform X1 [Cucurbita maxima]
EVM0022018	20	18	25	49	89	113	0.565762	0.517588	0.756913	1.33585	2.4994	3.04224	0.00846186	1.13887	up	--	--	Molecular Function: DNA binding (GO:0003677);; Cellular Component: nucleus (GO:0005634);; Biological Process: regulation of transcription, DNA-templated (GO:0006355);;	--	--	--	--	No apical meristem (NAM) protein	NAC domain-containing protein 87 OS=Arabidopsis thaliana OX=3702 GN=NAC087 PE=2 SV=1	S	Function unknown	PREDICTED: NAC domain-containing protein 100-like [Cucumis sativus]
EVM0015961	274	102	98	12	24	20	7.70443	3.05631	3.01692	0.331258	0.648803	0.533594	2.42487e-07	-1.98575	down	--	--	--	--	--	--	--	VQ motif	--	--	--	VQ motif-containing protein 29 [Momordica charantia]
EVM0013324	13919	8547	12116	3148	6623	5225	506.039	331.492	485.417	112.29	241.443	181.544	8.18108e-05	-1.19415	down	--	--	Molecular Function: endopeptidase inhibitor activity (GO:0004866);; Biological Process: negative regulation of endopeptidase activity (GO:0010951);;	--	--	--	--	Trypsin and protease inhibitor	Alpha-amylase/subtilisin inhibitor OS=Hordeum vulgare OX=4513 PE=1 SV=2	S	Function unknown	alpha-amylase/subtilisin inhibitor-like [Cucurbita moschata]
EVM0025748	561	606	380	230	288	216	13.0703	15.0805	9.76666	5.24939	6.71775	4.81573	6.29126e-05	-1.12427	down	--	--	Cellular Component: nucleosome (GO:0000786);; Molecular Function: DNA binding (GO:0003677);; Cellular Component: nucleus (GO:0005634);; Biological Process: nucleosome assembly (GO:0006334);; Molecular Function: protein heterodimerization activity (GO:0046982);;	K11254|4.44928e-49|crb:CARUB_v10018191mg|K11254 histone H4 | (RefSeq) hypothetical protein	--	[B]	Chromatin structure and dynamics	Centromere kinetochore component CENP-T histone fold;; TATA box binding protein associated factor (TAF)	Histone H4 OS=Glycine max OX=3847 PE=3 SV=1	B	Chromatin structure and dynamics	PREDICTED: uncharacterized protein LOC104106174 [Nicotiana tomentosiformis]
EVM0018311	308	197	204	45	97	44	6.70561	4.57386	4.87609	0.942953	2.11191	0.90757	2.15068e-05	-1.55035	down	--	--	Biological Process: regulation of transcription, DNA-templated (GO:0006355);;	--	--	--	--	FAR1 DNA-binding domain	Protein FAR1-RELATED SEQUENCE 5 OS=Arabidopsis thaliana OX=3702 GN=FRS5 PE=1 SV=1	S	Function unknown	protein FAR1-RELATED SEQUENCE 5-like [Cucurbita moschata]
EVM0024656	24	20	15	75	61	117	0.606245	0.512045	0.413517	1.85724	1.52317	2.82009	0.00202136	1.26118	up	--	--	Molecular Function: transcription factor activity, sequence-specific DNA binding (GO:0003700);; Cellular Component: nucleus (GO:0005634);; Biological Process: regulation of transcription, DNA-templated (GO:0006355);; Molecular Function: sequence-specific DNA binding (GO:0043565);;	K09338|1.47063e-161|cmo:103498474|K09338 homeobox-leucine zipper protein | (RefSeq) homeobox-leucine zipper protein ATHB-20-like	--	[K]	Transcription	Homeobox domain;; Homeobox associated leucine zipper;; Homeobox KN domain	Homeobox-leucine zipper protein HAT7 OS=Arabidopsis thaliana OX=3702 GN=HAT7 PE=2 SV=4	K	Transcription	homeobox-leucine zipper protein ATHB-20-like [Cucurbita maxima]
EVM0008214	19334	21085	18046	5693	14765	6638	981.562	1142.03	1009.66	283.575	751.676	322.065	0.0038275	-1.0428	down	--	--	Molecular Function: serine-type endopeptidase inhibitor activity (GO:0004867);; Biological Process: response to wounding (GO:0009611);; Biological Process: negative regulation of endopeptidase activity (GO:0010951);;	--	--	--	--	Potato inhibitor I family	Inhibitor of trypsin and hageman factor OS=Cucurbita maxima OX=3661 PE=1 SV=1	S	Function unknown	hypothetical protein Csa_3G142910 [Cucumis sativus]
EVM0025144	388	500	200	107	149	127	10.1793	14.0069	5.79199	2.75994	3.92202	3.17303	0.000171156	-1.32771	down	--	--	Biological Process: transcription, DNA-templated (GO:0006351);;	--	--	--	--	AP2 domain	Ethylene-responsive transcription factor ERF017 OS=Arabidopsis thaliana OX=3702 GN=ERF017 PE=2 SV=1	K	Transcription	ethylene-responsive transcription factor ERF017 [Cucurbita pepo subsp. pepo]
EVM0008963	4732	3662	3661	391	1225	842	76.7978	63.4059	65.4742	6.21247	19.924	13.0503	1.22928e-09	-1.948	down	--	--	--	--	--	--	--	Transferase family	Malonyl-CoA:anthocyanidin 5-O-glucoside-6&apos;&apos;-O-malonyltransferase OS=Arabidopsis thaliana OX=3702 GN=5MAT PE=1 SV=1	S	Function unknown	phenolic glucoside malonyltransferase 2-like [Cucurbita moschata]
EVM0003897	551	446	930	2055	1519	1806	3.98811	3.44378	7.42762	14.6164	11.0409	12.515	0.000602946	1.05743	up	--	--	--	--	--	--	--	--	Putative E3 ubiquitin-protein ligase LIN OS=Medicago truncatula OX=3880 GN=LIN PE=2 SV=1	S	Function unknown	PREDICTED: putative E3 ubiquitin-protein ligase LIN-2 [Cucumis sativus]
EVM0004686	5226	2681	2014	797	1766	1568	116.865	63.9589	49.6247	17.4874	39.5966	33.4973	0.0027725	-1.11871	down	--	--	Biological Process: regulation of biological process (GO:0050789);; Biological Process: response to stimulus (GO:0050896);;	K13464|3.13059e-82|csv:101212154|K13464 jasmonate ZIM domain-containing protein | (RefSeq) protein TIFY 10A	Plant hormone signal transduction (ko04075)	--	--	tify domain;; Divergent CCT motif	Protein TIFY 10a OS=Oryza sativa subsp. japonica OX=39947 GN=TIFY10A PE=1 SV=1	S	Function unknown	PREDICTED: protein TIFY 10A [Cucumis sativus]
EVM0001220	6033	6884	4701	1031	2359	1560	225.695	274.745	193.813	37.8238	88.4658	55.7767	9.09128e-09	-1.69198	down	--	--	Biological Process: defense response to bacterium (GO:0042742);; Biological Process: defense response to fungus (GO:0050832);;	--	--	[R]	General function prediction only	Barwin family	Pathogenesis-related protein P2 OS=Solanum lycopersicum OX=4081 PE=2 SV=1	G	Carbohydrate transport and metabolism	PREDICTED: pathogenesis-related protein PR-4-like [Cucumis melo]
EVM0013870	46	44	116	14	20	16	2.54542	2.60788	7.10974	0.751921	1.07825	0.850902	0.00401122	-1.26967	down	--	--	--	--	--	--	--	Aspartic acid proteinase inhibitor	--	--	--	PREDICTED: cysteine proteinase inhibitor A-like [Cucumis melo]
EVM0000285	971	905	623	153	459	181	97.921	97.3905	69.2361	15.0639	46.4323	17.4133	0.000537498	-1.33057	down	--	--	Cellular Component: integral component of membrane (GO:0016021);;	--	--	--	--	--	--	S	Function unknown	PREDICTED: uncharacterized protein LOC103500281 [Cucumis melo]
EVM0013328	8568	8102	10448	3770	4503	3078	143.768	145.037	193.205	62.0708	75.7512	49.3473	6.6236e-10	-1.34794	down	--	--	--	--	--	--	--	CCT motif	Zinc finger protein CONSTANS-LIKE 5 OS=Arabidopsis thaliana OX=3702 GN=COL5 PE=2 SV=2	S	Function unknown	uncharacterized protein LOC111430881 isoform X1 [Cucurbita moschata]
EVM0012108	32406	34589	25816	10691	8828	6447	436.492	497.052	383.207	141.297	119.225	82.9889	2.43406e-17	-1.85942	down	[E]	Amino acid transport and metabolism	Molecular Function: transporter activity (GO:0005215);; Biological Process: oligopeptide transport (GO:0006857);; Cellular Component: integral component of membrane (GO:0016021);;	K14638|0|cmo:103487457|K14638 solute carrier family 15 (peptide/histidine transporter), member 3/4 | (RefSeq) protein NRT1/ PTR FAMILY 6.2-like	--	[E]	Amino acid transport and metabolism	POT family	Protein NRT1/ PTR FAMILY 6.2 OS=Arabidopsis thaliana OX=3702 GN=NPF6.2 PE=1 SV=1	E	Amino acid transport and metabolism	protein NRT1/ PTR FAMILY 6.2-like [Cucurbita maxima]
EVM0026151	1715	1994	1554	660	1245	559	59.7914	74.1834	59.6993	22.5839	43.5091	18.6028	0.0017462	-1.06271	down	--	--	Biological Process: defense response (GO:0006952);; Biological Process: metabolic process (GO:0008152);; Molecular Function: hydrolase activity, acting on glycosyl bonds (GO:0016798);; Biological Process: regulation of biological process (GO:0050789);;	--	--	--	--	Ribosome inactivating protein	Ribosome-inactivating protein bryodin II OS=Bryonia dioica OX=3652 PE=1 SV=1	--	--	ribosome-inactivating protein bryodin II-like [Momordica charantia]
EVM0027666	7845	7913	7750	2608	5237	2882	127.874	137.605	139.215	41.711	85.602	44.8992	0.000121471	-1.14384	down	[EH]	Amino acid transport and metabolism;; Coenzyme transport and metabolism	Biological Process: branched-chain amino acid metabolic process (GO:0009081);; Molecular Function: L-leucine transaminase activity (GO:0052654);; Molecular Function: L-valine transaminase activity (GO:0052655);; Molecular Function: L-isoleucine transaminase activity (GO:0052656);;	K00826|0|cmo:103487805|K00826 branched-chain amino acid aminotransferase [EC:2.6.1.42] | (RefSeq) BCAT1; branched-chain-amino-acid aminotransferase 2, chloroplastic	Cysteine and methionine metabolism (ko00270);; Valine, leucine and isoleucine degradation (ko00280);; Valine, leucine and isoleucine biosynthesis (ko00290);; Pantothenate and CoA biosynthesis (ko00770);; 2-Oxocarboxylic acid metabolism (ko01210);; Biosynthesis of amino acids (ko01230)	[E]	Amino acid transport and metabolism	Amino-transferase class IV	Branched-chain amino acid aminotransferase 1, mitochondrial OS=Humulus lupulus OX=3486 GN=BCAT1 PE=1 SV=1	E	Amino acid transport and metabolism	branched-chain amino acid aminotransferase 1, mitochondrial-like [Cucurbita pepo subsp. pepo]
EVM0001477	110	99	114	48	43	22	5.4391	5.21316	6.18072	2.29042	2.13405	1.03638	0.000966985	-1.2639	down	--	--	--	--	--	--	--	Transcriptional repressor, ovate	Transcription repressor OFP6 OS=Arabidopsis thaliana OX=3702 GN=OFP6 PE=1 SV=1	S	Function unknown	transcription repressor OFP6-like isoform X2 [Cucurbita moschata]
EVM0020437	1881	1282	1199	544	890	339	17.7194	12.882	12.4437	5.02626	8.40678	3.04646	0.000909467	-1.17513	down	[T]	Signal transduction mechanisms	Molecular Function: peroxidase activity (GO:0004601);; Molecular Function: calcium ion binding (GO:0005509);; Cellular Component: integral component of membrane (GO:0016021);; Molecular Function: oxidoreductase activity, acting on NAD(P)H, oxygen as acceptor (GO:0050664);; Biological Process: oxidation-reduction process (GO:0055114);; Biological Process: cellular oxidant detoxification (GO:009886…	K13447|0|csv:101217969|K13447 respiratory burst oxidase [EC:1.6.3.- 1.11.1.-] | (RefSeq) respiratory burst oxidase homolog protein F-like	Plant-pathogen interaction (ko04626)	[PQ]	Inorganic ion transport and metabolism;; Secondary metabolites biosynthesis, transport and catabolism	Ferric reductase NAD binding domain;; FAD-binding domain;; Ferric reductase like transmembrane component;; Respiratory burst NADPH oxidase	Respiratory burst oxidase homolog protein F OS=Arabidopsis thaliana OX=3702 GN=RBOHF PE=1 SV=1	U	Intracellular trafficking, secretion, and vesicular transport	respiratory burst oxidase homolog protein A-like [Cucurbita moschata]
EVM0005382	1313	1005	1078	455	780	412	67.0475	54.7165	60.644	22.7823	39.902	20.0991	0.000602946	-1.05933	down	--	--	Cellular Component: nucleosome (GO:0000786);; Molecular Function: DNA binding (GO:0003677);; Cellular Component: nucleus (GO:0005634);; Biological Process: nucleosome assembly (GO:0006334);; Molecular Function: protein heterodimerization activity (GO:0046982);;	K11254|1.2374e-49|zma:103634846|K11254 histone H4 | (RefSeq) histone H4	--	[B]	Chromatin structure and dynamics	Centromere kinetochore component CENP-T histone fold;; TATA box binding protein associated factor (TAF)	Histone H4 OS=Glycine max OX=3847 PE=3 SV=1	B	Chromatin structure and dynamics	Histone core [Cynara cardunculus var. scolymus]
EVM0020060	1316	917	2220	522	740	646	25.1867	18.7204	46.8462	9.80819	14.2101	11.8073	0.000471273	-1.17168	down	[QV]	Secondary metabolites biosynthesis, transport and catabolism;; Defense mechanisms	Molecular Function: iron ion binding (GO:0005506);; Cellular Component: integral component of membrane (GO:0016021);; Molecular Function: oxidoreductase activity, acting on paired donors, with incorporation or reduction of molecular oxygen (GO:0016705);; Molecular Function: heme binding (GO:0020037);; Biological Process: oxidation-reduction process (GO:0055114);;	K04123|0|cmo:103503517|K04123 ent-kaurenoic acid hydroxylase [EC:1.14.13.79] | (RefSeq) beta-amyrin 11-oxidase-like	Diterpenoid biosynthesis (ko00904)	[QI]	Secondary metabolites biosynthesis, transport and catabolism;; Lipid transport and metabolism	Cytochrome P450	Beta-amyrin 11-oxidase OS=Glycyrrhiza uralensis OX=74613 GN=CYP88D6 PE=1 SV=1	Q	Secondary metabolites biosynthesis, transport and catabolism	beta-amyrin 11-oxidase-like [Cucurbita pepo subsp. pepo]
EVM0016835	2610	3790	5514	1875	1709	1260	36.4489	56.4629	84.857	25.6833	23.9278	16.8098	3.06093e-05	-1.2786	down	[M]	Cell wall/membrane/envelope biogenesis	--	--	--	[S]	Function unknown	Extensin-like region	--	S	Function unknown	PREDICTED: extensin-like [Erythranthe guttata]
EVM0024348	252	262	327	605	607	1377	3.37339	3.74418	4.82637	7.9613	8.15937	17.6706	0.00169375	1.10084	up	[G]	Carbohydrate transport and metabolism	Molecular Function: hydrolase activity, hydrolyzing O-glycosyl compounds (GO:0004553);; Biological Process: carbohydrate metabolic process (GO:0005975);;	--	--	--	--	Cellulase (glycosyl hydrolase family 5)	--	G	Carbohydrate transport and metabolism	uncharacterized protein LOC111778811 [Cucurbita pepo subsp. pepo]
EVM0010965	855	685	599	347	342	178	11.199	9.57647	8.64421	4.45503	4.48444	2.22507	4.4445e-05	-1.26219	down	[G]	Carbohydrate transport and metabolism	Molecular Function: mannose-6-phosphate isomerase activity (GO:0004476);; Biological Process: carbohydrate metabolic process (GO:0005975);; Molecular Function: zinc ion binding (GO:0008270);; Biological Process: GDP-mannose biosynthetic process (GO:0009298);;	K01809|0|csv:101220595|K01809 mannose-6-phosphate isomerase [EC:5.3.1.8] | (RefSeq) mannose-6-phosphate isomerase 1	Fructose and mannose metabolism (ko00051);; Amino sugar and nucleotide sugar metabolism (ko00520)	[G]	Carbohydrate transport and metabolism	Phosphomannose isomerase type I	Mannose-6-phosphate isomerase 1 OS=Arabidopsis thaliana OX=3702 GN=PMI1 PE=1 SV=1	G	Carbohydrate transport and metabolism	mannose-6-phosphate isomerase 1-like [Cucurbita moschata]
EVM0025315	79	74	72	241	148	213	0.609456	0.605735	0.605801	1.82557	1.1404	1.56943	0.00144832	1.00372	up	[O]	Posttranslational modification, protein turnover, chaperones	--	--	--	[O]	Posttranslational modification, protein turnover, chaperones	AAA domain (Cdc48 subfamily);; Clp amino terminal domain, pathogenicity island component	Protein SMAX1-LIKE 7 OS=Arabidopsis thaliana OX=3702 GN=SMXL7 PE=1 SV=1	O	Posttranslational modification, protein turnover, chaperones	PREDICTED: protein SMAX1-LIKE 7 isoform X1 [Cucumis melo]
EVM0004944	113	125	260	8	43	20	5.86681	6.90063	14.872	0.401024	2.19473	0.971324	0.000140921	-1.5883	down	--	--	--	--	--	--	--	--	Transcription factor bHLH28 OS=Arabidopsis thaliana OX=3702 GN=BHLH28 PE=2 SV=1	K	Transcription	PREDICTED: transcription factor MYC3-like [Cucumis melo]
EVM0020102	1782	1676	1892	5774	5249	17906	23.7513	23.8309	27.7914	75.5164	70.1499	228.11	0.00784028	1.19723	up	--	--	--	--	--	--	--	Agglutinin domain	--	S	Function unknown	uncharacterized protein LOC111456341 [Cucurbita moschata]
EVM0002158	6592	5431	4431	2245	3111	2701	401.092	352.536	297.109	134.007	189.799	157.065	1.08712e-07	-1.1443	down	--	--	--	--	--	[R]	General function prediction only	--	Uncharacterized protein At4g22758 OS=Arabidopsis thaliana OX=3702 GN=At4g22758 PE=2 SV=1	S	Function unknown	PREDICTED: uncharacterized protein At4g22758-like [Cucumis melo]
EVM0017208	65	71	75	190	199	290	0.960398	1.12283	1.22566	2.78557	2.98055	4.14436	5.68849e-05	1.22186	up	[K]	Transcription	Molecular Function: DNA binding (GO:0003677);; Molecular Function: DNA-directed 5'-3' RNA polymerase activity (GO:0003899);; Biological Process: transcription, DNA-templated (GO:0006351);; Molecular Function: protein dimerization activity (GO:0046983);;	K03027|0|csv:101203505|K03027 DNA-directed RNA polymerases I and III subunit RPAC1 | (RefSeq) DNA-directed RNA polymerases I and III subunit RPAC1	Purine metabolism (ko00230);; Pyrimidine metabolism (ko00240);; RNA polymerase (ko03020)	[K]	Transcription	RNA polymerase Rpb3/Rpb11 dimerisation domain;; RNA polymerase Rpb3/RpoA insert domain	DNA-directed RNA polymerases II, IV and V subunit 3 OS=Arabidopsis thaliana OX=3702 GN=NRPB3 PE=1 SV=1	K	Transcription	DNA-directed RNA polymerases I and III subunit RPAC1 [Cucurbita moschata]
EVM0014484	59	62	44	4	15	8	5.42912	6.05799	4.40382	0.275217	1.36672	0.674237	0.000355512	-1.5082	down	[T]	Signal transduction mechanisms	Molecular Function: calcium ion binding (GO:0005509);;	--	--	[T]	Signal transduction mechanisms	EF-hand domain;; EF hand;; EF-hand domain pair;; EF hand;; EF-hand domain pair	Calcium-binding protein CML39 OS=Arabidopsis thaliana OX=3702 GN=CML39 PE=2 SV=1	S	Function unknown	hypothetical protein Csa_2G357340 [Cucumis sativus]
EVM0001588	73	70	42	5	20	6	1.77022	1.82417	1.12613	0.096131	0.490844	0.140285	0.00200045	-1.35416	down	--	--	Molecular Function: peroxidase activity (GO:0004601);; Cellular Component: extracellular region (GO:0005576);; Biological Process: response to oxidative stress (GO:0006979);; Cellular Component: plant-type cell wall (GO:0009505);; Biological Process: plant-type cell wall organization (GO:0009664);; Molecular Function: heme binding (GO:0020037);; Biological Process: hydrogen peroxide catabolic pro…	K00430|0|csv:101214998|K00430 peroxidase [EC:1.11.1.7] | (RefSeq) peroxidase 25	Phenylpropanoid biosynthesis (ko00940)	--	--	Peroxidase	Peroxidase 25 OS=Arabidopsis thaliana OX=3702 GN=PER25 PE=2 SV=2	G	Carbohydrate transport and metabolism	peroxidase 25 [Cucurbita moschata]
EVM0021259	217	175	157	72	40	45	4.79803	4.13921	3.82819	1.56003	0.888678	0.951673	1.75098e-07	-1.63414	down	--	--	--	--	--	--	--	--	--	S	Function unknown	uncharacterized protein LOC111434229 [Cucurbita moschata]
EVM0002257	159	164	103	15	57	7	5.02736	5.52707	3.57964	0.43549	1.80678	0.207226	0.00561802	-1.24352	down	--	--	Cellular Component: plasmodesma (GO:0009506);; Cellular Component: integral component of membrane (GO:0016021);;	--	--	--	--	--	--	S	Function unknown	uncharacterized protein LOC111792131 [Cucurbita pepo subsp. pepo]
EVM0018477	172	162	248	1448	265	623	1.46535	1.47406	2.33187	12.1618	2.26873	5.0906	0.00961882	1.12864	up	[O]	Posttranslational modification, protein turnover, chaperones	Molecular Function: serine-type endopeptidase activity (GO:0004252);; Cellular Component: cell wall (GO:0005618);; Biological Process: proteolysis (GO:0006508);; Cellular Component: membrane (GO:0016020);;	--	--	--	--	Subtilase family;; Peptidase inhibitor I9;; Fn3-like domain;; PA domain	Subtilisin-like protease SBT2.5 OS=Arabidopsis thaliana OX=3702 GN=SBT2.5 PE=2 SV=1	O	Posttranslational modification, protein turnover, chaperones	PREDICTED: subtilisin-like protease SBT2.5 [Cucumis sativus]
EVM0002736	175	96	147	84	48	62	1.48378	0.867386	1.37263	0.701759	0.403289	0.502698	0.00656646	-1.02694	down	[T]	Signal transduction mechanisms	Molecular Function: peroxidase activity (GO:0004601);; Molecular Function: calcium ion binding (GO:0005509);; Cellular Component: Golgi apparatus (GO:0005794);; Cellular Component: plasma membrane (GO:0005886);; Biological Process: osmosensory signaling pathway (GO:0007231);; Biological Process: response to heat (GO:0009408);; Cellular Component: integral component of membrane (GO:0016021);; Mole…	K13447|0|cmo:103502832|K13447 respiratory burst oxidase [EC:1.6.3.- 1.11.1.-] | (RefSeq) respiratory burst oxidase homolog protein C	Plant-pathogen interaction (ko04626)	[PQ]	Inorganic ion transport and metabolism;; Secondary metabolites biosynthesis, transport and catabolism	Ferric reductase NAD binding domain;; Respiratory burst NADPH oxidase;; FAD-binding domain;; Ferric reductase like transmembrane component	Respiratory burst oxidase homolog protein C OS=Solanum tuberosum OX=4113 GN=RBOHC PE=1 SV=2	U	Intracellular trafficking, secretion, and vesicular transport	respiratory burst oxidase-like protein [Citrullus colocynthis]
EVM0014186	564	885	1226	3209	1700	3450	16.6994	27.9822	40.0463	93.3753	50.5311	97.7588	0.00131861	1.11534	up	--	--	Cellular Component: nucleus (GO:0005634);; Biological Process: regulation of transcription, DNA-templated (GO:0006355);; Biological Process: auxin-activated signaling pathway (GO:0009734);;	K14484|6.60793e-107|csv:101222537|K14484 auxin-responsive protein IAA | (RefSeq) auxin-induced protein IAA6	Plant hormone signal transduction (ko04075)	--	--	AUX/IAA family	Auxin-induced protein AUX22 OS=Glycine max OX=3847 GN=AUX22 PE=2 SV=1	K	Transcription	auxin-induced protein AUX22 [Cucurbita moschata]
EVM0018118	3649	2406	2382	1381	1292	1210	66.2354	46.5818	47.649	24.5871	23.5053	20.9755	8.1238e-10	-1.23731	down	--	--	Cellular Component: membrane (GO:0016020);;	--	--	--	--	Cotton fibre expressed protein;; Domain of unknown function (DUF4408)	--	S	Function unknown	uncharacterized protein LOC111782630 [Cucurbita pepo subsp. pepo]
EVM0015935	152	119	98	284	344	393	6.00128	5.03395	4.24702	11.0167	13.6437	14.889	9.42862e-05	1.08894	up	--	--	--	--	--	--	--	--	--	--	--	PREDICTED: josephin-like protein [Cucumis sativus]
EVM0012086	220	206	305	60	113	77	3.17751	3.17548	4.84745	0.839961	1.63296	1.05552	4.52597e-05	-1.38764	down	[J]	Translation, ribosomal structure and biogenesis	--	K01426|0|csv:101215057|K01426 amidase [EC:3.5.1.4] | (RefSeq) putative amidase C869.01	Arginine and proline metabolism (ko00330);; Phenylalanine metabolism (ko00360);; Tryptophan metabolism (ko00380)	[J]	Translation, ribosomal structure and biogenesis	Amidase	Probable amidase At4g34880 OS=Arabidopsis thaliana OX=3702 GN=At4g34880 PE=2 SV=1	J	Translation, ribosomal structure and biogenesis	putative amidase C869.01 [Momordica charantia]
EVM0002419	213	209	168	59	100	53	4.89838	5.12783	4.25107	1.32454	2.30016	1.16254	0.000121361	-1.32305	down	[O]	Posttranslational modification, protein turnover, chaperones	Biological Process: proteolysis (GO:0006508);; Molecular Function: cysteine-type peptidase activity (GO:0008234);; Cellular Component: integral component of membrane (GO:0016021);;	K01373|0|cmo:103489441|K01373 cathepsin F [EC:3.4.22.41] | (RefSeq) cysteine proteinase 15A	--	[O]	Posttranslational modification, protein turnover, chaperones	Papain family cysteine protease;; Cathepsin propeptide inhibitor domain (I29)	Probable cysteine protease RD19D OS=Arabidopsis thaliana OX=3702 GN=RD19D PE=2 SV=1	O	Posttranslational modification, protein turnover, chaperones	probable cysteine protease RD19D [Cucurbita maxima]
EVM0013459	145	52	76	416	317	333	1.23552	0.47064	0.714436	3.49148	2.71509	2.71981	0.00012717	1.35046	up	--	--	Molecular Function: DNA binding (GO:0003677);;	--	--	[K]	Transcription	Myb-like DNA-binding domain;; Myb-like DNA-binding domain	Transcription factor MYB3R-4 OS=Arabidopsis thaliana OX=3702 GN=MYB3R4 PE=1 SV=1	K	Transcription	transcription factor MYB3R-1-like [Cucurbita pepo subsp. pepo]
EVM0003945	568	459	590	208	342	215	6.97351	6.00971	7.98271	2.49861	4.20473	2.51796	0.000175268	-1.10667	down	[T]	Signal transduction mechanisms	Molecular Function: acid phosphatase activity (GO:0003993);; Cellular Component: integral component of membrane (GO:0016021);; Biological Process: dephosphorylation (GO:0016311);; Molecular Function: metal ion binding (GO:0046872);;	--	--	[G]	Carbohydrate transport and metabolism	Calcineurin-like phosphoesterase;; Purple acid Phosphatase, N-terminal domain;; Iron/zinc purple acid phosphatase-like protein C	Probable purple acid phosphatase 20 OS=Arabidopsis thaliana OX=3702 GN=PAP20 PE=2 SV=1	S	Function unknown	probable purple acid phosphatase 20 [Cucurbita pepo subsp. pepo]
EVM0013496	621	296	196	124	101	144	22.9878	11.6957	7.97131	4.4983	3.74477	5.08553	0.000424319	-1.32468	down	--	--	--	--	--	--	--	--	--	--	--	hypothetical protein Csa_7G394060 [Cucumis sativus]
EVM0025093	158	136	157	0	0	0	3.51579	3.21013	3.84178	0	0	0	2.90266e-36	-4.17257	down	--	--	--	--	--	--	--	F-box domain	F-box protein CPR1 OS=Arabidopsis thaliana OX=3702 GN=CPR1 PE=1 SV=2	S	Function unknown	F-box protein CPR30-like [Cucurbita moschata]
EVM0026615	622	133	507	31	179	63	6.7532	1.5313	6.06732	0.330036	1.93937	0.644865	0.00839669	-1.19542	down	[R]	General function prediction only	Biological Process: lipid catabolic process (GO:0016042);; Molecular Function: hydrolase activity (GO:0016787);;	--	--	[I]	Lipid transport and metabolism	Patatin-like phospholipase	Patatin-like protein 1 OS=Oryza sativa subsp. indica OX=39946 GN=PLP1 PE=3 SV=1	S	Function unknown	Acyl transferase/acyl hydrolase/lysophospholipase [Cynara cardunculus var. scolymus]
EVM0000443	140	179	117	48	80	72	1.96834	2.67507	1.81488	0.662596	1.12328	0.966975	0.00432899	-1.05217	down	--	--	Molecular Function: zinc ion binding (GO:0008270);; Cellular Component: integral component of membrane (GO:0016021);; Biological Process: proteasome-mediated ubiquitin-dependent protein catabolic process (GO:0043161);; Molecular Function: ubiquitin protein ligase activity (GO:0061630);;	--	--	[O]	Posttranslational modification, protein turnover, chaperones	Ring finger domain;; RING-like zinc finger;; RING-H2 zinc finger domain;; Zinc finger, C3HC4 type (RING finger);; Zinc finger, C3HC4 type (RING finger)	RING-H2 finger protein ATL65 OS=Arabidopsis thaliana OX=3702 GN=ATL65 PE=2 SV=2	O	Posttranslational modification, protein turnover, chaperones	PREDICTED: RING-H2 finger protein ATL65 [Cucumis melo]
EVM0013407	255	166	269	71	70	62	3.75624	2.60047	4.36825	1.0283	1.02791	0.871833	9.09128e-09	-1.65847	down	[T]	Signal transduction mechanisms	--	--	--	[R]	General function prediction only	Ankyrin repeats (many copies);; Ankyrin repeats (3 copies);; Domain of unknown function;; Ankyrin repeats (many copies);; Ankyrin repeat;; Ankyrin repeat	Ankyrin repeat-containing protein ITN1 OS=Arabidopsis thaliana OX=3702 GN=ITN1 PE=1 SV=1	S	Function unknown	ankyrin repeat-containing protein BDA1-like [Momordica charantia]
EVM0006081	277	219	79	49	30	34	5.04539	4.25738	1.57844	0.872857	0.548539	0.591854	2.09569e-05	-1.66247	down	--	--	--	--	--	--	--	--	--	S	Function unknown	uncharacterized protein LOC111433544 [Cucurbita moschata]
EVM0001769	477	415	216	94	142	50	8.11655	7.53225	4.04629	1.55883	2.41643	0.813185	9.45671e-05	-1.49769	down	--	--	--	--	--	--	--	CBS domain	CBS domain-containing protein CBSX5 OS=Arabidopsis thaliana OX=3702 GN=CBSX5 PE=2 SV=2	S	Function unknown	CBS domain-containing protein CBSX5-like [Cucurbita moschata]
EVM0002962	755	815	506	165	306	49	83.0425	95.5489	61.2637	17.7716	33.7427	5.13107	0.00148859	-1.34477	down	--	--	Cellular Component: integral component of membrane (GO:0016021);;	--	--	--	--	--	--	S	Function unknown	PREDICTED: uncharacterized protein LOC103496842 [Cucumis melo]
EVM0021170	158	168	201	486	412	575	1.10198	1.2463	1.54228	3.33011	2.88334	3.83649	2.36941e-06	1.12718	up	--	--	Molecular Function: DNA binding (GO:0003677);;	--	--	--	--	--	Telomere repeat-binding protein 5 OS=Arabidopsis thaliana OX=3702 GN=TRP5 PE=1 SV=2	K	Transcription	telomere repeat-binding protein 5-like [Momordica charantia]
EVM0009098	167	153	196	41	68	107	1.64522	1.61024	2.12935	0.388964	0.666495	1.00593	0.00411741	-1.11121	down	[T]	Signal transduction mechanisms	Molecular Function: solute:proton antiporter activity (GO:0015299);; Cellular Component: integral component of membrane (GO:0016021);; Biological Process: hydrogen ion transmembrane transport (GO:1902600);;	--	--	[P]	Inorganic ion transport and metabolism	Sodium/hydrogen exchanger family	Cation/H(+) antiporter 15 OS=Arabidopsis thaliana OX=3702 GN=CHX15 PE=2 SV=1	P	Inorganic ion transport and metabolism	PREDICTED: cation/H(+) antiporter 15-like [Cucumis sativus]
EVM0017258	1427	520	277	147	175	324	28.9314	11.2365	6.18678	2.91437	3.55565	6.2797	0.00366372	-1.24679	down	--	--	--	--	--	--	--	Plastocyanin-like domain	Blue copper protein OS=Pisum sativum OX=3888 PE=2 SV=1	S	Function unknown	blue copper protein-like [Cucurbita moschata]
EVM0024164	2612	2207	1363	1143	1191	886	17.2671	15.5643	9.92864	7.41563	7.89184	5.59474	0.000353866	-1.00818	down	[P]	Inorganic ion transport and metabolism	Molecular Function: calcium-transporting ATPase activity (GO:0005388);; Molecular Function: ATP binding (GO:0005524);; Cellular Component: integral component of plasma membrane (GO:0005887);; Cellular Component: intracellular membrane-bounded organelle (GO:0043231);; Molecular Function: metal ion binding (GO:0046872);; Biological Process: calcium ion transmembrane transport (GO:0070588);;	K01537|0|cmo:103492632|K01537 Ca2+-transporting ATPase [EC:3.6.3.8] | (RefSeq) calcium-transporting ATPase 12, plasma membrane-type-like	--	[P]	Inorganic ion transport and metabolism	Cation transporting ATPase, C-terminus;; E1-E2 ATPase;; haloacid dehalogenase-like hydrolase;; Cation transporter/ATPase, N-terminus;; Cation transport ATPase (P-type)	Calcium-transporting ATPase 12, plasma membrane-type OS=Arabidopsis thaliana OX=3702 GN=ACA12 PE=2 SV=1	P	Inorganic ion transport and metabolism	calcium-transporting ATPase 12, plasma membrane-type [Cucurbita moschata]
EVM0008569	13329	13073	11955	689	1928	213	179.337	187.658	177.27	9.09662	26.0093	2.73617	0.00106477	-1.3926	down	[E]	Amino acid transport and metabolism	Molecular Function: L-threonine ammonia-lyase activity (GO:0004794);; Biological Process: isoleucine biosynthetic process (GO:0009097);; Molecular Function: pyridoxal phosphate binding (GO:0030170);;	K01754|0|csv:101205446|K01754 threonine dehydratase [EC:4.3.1.19] | (RefSeq) threonine dehydratase biosynthetic, chloroplastic-like	Glycine, serine and threonine metabolism (ko00260);; Valine, leucine and isoleucine biosynthesis (ko00290);; Carbon metabolism (ko01200);; Biosynthesis of amino acids (ko01230)	[E]	Amino acid transport and metabolism	Pyridoxal-phosphate dependent enzyme;; C-terminal regulatory domain of Threonine dehydratase	Threonine dehydratase biosynthetic, chloroplastic OS=Arabidopsis thaliana OX=3702 GN=OMR1 PE=1 SV=1	E	Amino acid transport and metabolism	PREDICTED: threonine dehydratase biosynthetic, chloroplastic-like [Cucumis sativus]
EVM0006668	37	16	49	163	110	240	1.11138	0.512276	1.62633	4.80977	3.32373	6.90144	0.00075624	1.37153	up	--	--	--	--	--	--	--	--	--	--	--	PREDICTED: classical arabinogalactan protein 9 [Cucumis sativus]
EVM0021901	7278	5036	4633	1740	3937	1778	125.218	92.436	87.8402	29.3702	67.9111	29.2335	0.00178574	-1.0997	down	--	--	Cellular Component: nucleosome (GO:0000786);; Molecular Function: DNA binding (GO:0003677);; Cellular Component: nucleus (GO:0005634);; Biological Process: nucleosome assembly (GO:0006334);;	K11275|8.15637e-30|cmo:103496189|K11275 histone H1/5 | (RefSeq) histone H1-like	--	--	--	linker histone H1 and H5 family	Histone H1 OS=Euphorbia esula OX=3993 PE=2 SV=1	S	Function unknown	histone H1-like [Momordica charantia]
EVM0001375	941	307	292	107	155	96	10.1007	3.51126	3.44963	1.12428	1.66783	0.983953	4.87856e-05	-1.56377	down	[T]	Signal transduction mechanisms	Molecular Function: calcium ion binding (GO:0005509);;	K13448|5.49495e-58|cmo:103496821|K13448 calcium-binding protein CML | (RefSeq) probable calcium-binding protein CML27	Plant-pathogen interaction (ko04626)	[T]	Signal transduction mechanisms	EF hand;; EF-hand domain pair;; EF-hand domain;; EF hand;; EF-hand domain pair;; Secreted protein acidic and rich in cysteine Ca binding region	Probable calcium-binding protein CML23 OS=Arabidopsis thaliana OX=3702 GN=CML23 PE=2 SV=1	DTZ	Cell cycle control, cell division, chromosome partitioning;; Signal transduction mechanisms;; Cytoskeleton	probable calcium-binding protein CML23 [Cucurbita moschata]
EVM0008217	18	15	22	111	46	74	0.357593	0.325891	0.493728	2.20958	0.929934	1.42764	0.00815988	1.15378	up	--	--	--	K10581|4.59336e-129|csv:101221014|K10581 ubiquitin-conjugating enzyme E2 O [EC:2.3.2.24] | (RefSeq) probable ubiquitin-conjugating enzyme E2 25	Ubiquitin mediated proteolysis (ko04120)	[O]	Posttranslational modification, protein turnover, chaperones	Ubiquitin-conjugating enzyme	Probable ubiquitin-conjugating enzyme E2 23 OS=Arabidopsis thaliana OX=3702 GN=UBC23 PE=1 SV=1	O	Posttranslational modification, protein turnover, chaperones	probable ubiquitin-conjugating enzyme E2 25 [Cucurbita pepo subsp. pepo]
EVM0006230	183	183	224	455	455	771	5.42242	5.81136	7.35351	13.2891	13.5897	21.9309	0.000159808	1.09644	up	--	--	--	--	--	--	--	Remorin, C-terminal region;; Remorin, N-terminal region	Remorin OS=Solanum tuberosum OX=4113 PE=1 SV=1	S	Function unknown	remorin-like [Momordica charantia]
EVM0016827	110	88	120	375	255	420	0.749435	0.637816	0.905631	2.51935	1.75224	2.75	5.26027e-06	1.28188	up	[L]	Replication, recombination and repair	Molecular Function: DNA binding (GO:0003677);; Molecular Function: ATP-dependent DNA helicase activity (GO:0004003);; Molecular Function: ATP binding (GO:0005524);; Cellular Component: nucleus (GO:0005634);; Biological Process: nucleobase-containing compound metabolic process (GO:0006139);; Biological Process: DNA duplex unwinding (GO:0032508);;	K11136|0|cmo:103500573|K11136 regulator of telomere elongation helicase 1 [EC:3.6.4.12] | (RefSeq) regulator of telomere elongation helicase 1	--	[L]	Replication, recombination and repair	Helicase C-terminal domain;; DEAD_2;; Type III restriction enzyme, res subunit	Regulator of telomere elongation helicase 1 homolog OS=Oryza sativa subsp. japonica OX=39947 GN=RTEL1 PE=2 SV=1	L	Replication, recombination and repair	regulator of telomere elongation helicase 1 homolog isoform X1 [Cucurbita maxima]
EVM0025328	1553	1169	1074	349	731	243	30.3716	24.3877	23.1367	6.68216	14.3184	4.54013	0.000472986	-1.28908	down	--	--	--	--	--	--	--	--	--	S	Function unknown	DNA ligase 1 [Cucurbita maxima]
EVM0022542	273	390	461	2086	564	1273	2.03722	3.10039	3.78703	15.2745	4.22175	9.08175	0.00450404	1.12872	up	[T]	Signal transduction mechanisms	--	--	--	--	--	Protein kinase domain;; Protein tyrosine kinase;; D-mannose binding lectin;; S-locus glycoprotein domain;; PAN-like domain	G-type lectin S-receptor-like serine/threonine-protein kinase At4g03230 OS=Arabidopsis thaliana OX=3702 GN=At4g03230 PE=3 SV=3	T	Signal transduction mechanisms	LOW QUALITY PROTEIN: uncharacterized protein LOC111777045 [Cucurbita pepo subsp. pepo]
EVM0003115	126	137	139	57	61	40	3.71258	4.3319	4.54038	1.65806	1.81204	1.11889	0.000121361	-1.26741	down	--	--	Cellular Component: nucleolus (GO:0005730);; Biological Process: response to salt stress (GO:0009651);;	K14324|8.92037e-76|cmo:103483322|K14324 histone deacetylase complex subunit SAP18 | (RefSeq) histone deacetylase complex subunit SAP18	RNA transport (ko03013);; mRNA surveillance pathway (ko03015)	[K]	Transcription	Sin3 associated polypeptide p18 (SAP18)	Histone deacetylase complex subunit SAP18 OS=Arabidopsis thaliana OX=3702 GN=At2g45640 PE=1 SV=1	S	Function unknown	histone deacetylase complex subunit SAP18-like [Cucurbita moschata]
EVM0015498	195	191	333	1123	319	1022	5.13014	5.363	9.63905	28.9853	8.39608	25.7033	0.00941939	1.0761	up	--	--	Cellular Component: nucleus (GO:0005634);; Biological Process: regulation of transcription, DNA-templated (GO:0006355);; Biological Process: auxin-activated signaling pathway (GO:0009734);;	K14484|1.56997e-101|cmo:103496036|K14484 auxin-responsive protein IAA | (RefSeq) auxin-induced protein 22D-like	Plant hormone signal transduction (ko04075)	--	--	AUX/IAA family	Auxin-induced protein 22D OS=Vigna radiata var. radiata OX=3916 GN=AUX22D PE=2 SV=1	K	Transcription	PREDICTED: auxin-induced protein 22D-like [Cucumis melo]
EVM0015880	849	803	1219	129	270	71	12.7555	12.865	20.1834	1.89003	4.06297	1.01609	7.1939e-08	-1.94985	down	[G]	Carbohydrate transport and metabolism	Biological Process: metabolic process (GO:0008152);; Molecular Function: transferase activity, transferring hexosyl groups (GO:0016758);;	--	--	[GC]	Carbohydrate transport and metabolism;; Energy production and conversion	UDP-glucoronosyl and UDP-glucosyl transferase	Scopoletin glucosyltransferase OS=Nicotiana tabacum OX=4097 GN=TOGT1 PE=1 SV=1	S	Function unknown	PREDICTED: scopoletin glucosyltransferase-like [Cucumis melo]
EVM0007144	633	662	512	233	215	85	8.31282	9.26853	7.40502	2.99669	2.81894	1.05523	1.23116e-05	-1.51334	down	--		Molecular Function: protein serine/threonine kinase activity (GO:0004674);; Molecular Function: ATP binding (GO:0005524);; Biological Process: protein phosphorylation (GO:0006468);; Cellular Component: integral component of membrane (GO:0016021);;	K04733|0|csv:101205958|K04733 interleukin-1 receptor-associated kinase 4 [EC:2.7.11.1] | (RefSeq) probable receptor-like protein kinase At1g80640	--	[T]	Signal transduction mechanisms	Protein tyrosine kinase;; Protein kinase domain	Probable receptor-like protein kinase At1g80640 OS=Arabidopsis thaliana OX=3702 GN=At1g80640 PE=2 SV=1	T	Signal transduction mechanisms	PREDICTED: probable receptor-like protein kinase At1g80640 [Cucumis sativus]
EVM0014884	602	732	726	329	333	186	7.7952	10.1138	10.3592	4.17838	4.32341	2.30158	1.44203e-05	-1.27515	down	[OT]	Posttranslational modification, protein turnover, chaperones;; Signal transduction mechanisms	Biological Process: metabolic process (GO:0008152);; Molecular Function: amino acid binding (GO:0016597);;	--	--	--	--	ACT domain;; ACT domain;; ACT domain	ACT domain-containing protein ACR1 OS=Arabidopsis thaliana OX=3702 GN=ACR1 PE=2 SV=1	S	Function unknown	ACT domain-containing protein ACR1-like [Cucurbita moschata]
EVM0027688	7719	8308	10530	1162	2443	977	363.21	417.068	546.024	53.6399	115.25	43.9206	2.08024e-12	-2.16636	down	--	--	--	--	--	--	--	Aspartic acid proteinase inhibitor	Cysteine proteinase inhibitor 5 OS=Arabidopsis thaliana OX=3702 GN=CYS5 PE=2 SV=2	O	Posttranslational modification, protein turnover, chaperones	PREDICTED: cysteine proteinase inhibitor 5-like [Cucumis sativus]
EVM0008036	2246	969	591	312	261	292	66.6737	30.6807	19.3259	9.07264	7.75702	8.27812	8.41834e-07	-1.72818	down	--	--	Molecular Function: DNA binding (GO:0003677);; Molecular Function: transcription factor activity, sequence-specific DNA binding (GO:0003700);; Cellular Component: nucleus (GO:0005634);; Biological Process: regulation of transcription, DNA-templated (GO:0006355);;	K09286|7.41395e-75|csv:101220749|K09286 EREBP-like factor | (RefSeq) dehydration-responsive element-binding protein 1A	--	--	--	AP2 domain	Dehydration-responsive element-binding protein 1D OS=Arabidopsis thaliana OX=3702 GN=DREB1D PE=2 SV=1	K	Transcription	dehydration-responsive element-binding protein 1A-like [Cucurbita pepo subsp. pepo]
EVM0008113	311	407	431	1333	599	1321	3.06819	4.28659	4.69419	12.9249	5.93087	12.4704	0.00209383	1.03131	up	[K]	Transcription	Molecular Function: protein kinase activity (GO:0004672);; Molecular Function: ATP binding (GO:0005524);; Biological Process: protein phosphorylation (GO:0006468);; Cellular Component: integral component of membrane (GO:0016021);;	--	--	--	--	Protein kinase domain;; Protein tyrosine kinase;; Leucine rich repeat;; Leucine Rich repeats (2 copies);; Leucine rich repeat N-terminal domain	Receptor protein kinase-like protein ZAR1 OS=Arabidopsis thaliana OX=3702 GN=ZAR1 PE=1 SV=1	S	Function unknown	PREDICTED: probable inactive leucine-rich repeat receptor-like protein kinase At1g66830 [Cucumis sativus]
EVM0003804	44772	40010	44391	13729	15219	7647	718.027	684.57	784.558	216.047	244.732	117.208	5.10142e-12	-1.76792	down	[E]	Amino acid transport and metabolism	Cellular Component: cytosol (GO:0005829);; Molecular Function: methionine gamma-lyase activity (GO:0018826);; Molecular Function: pyridoxal phosphate binding (GO:0030170);; Biological Process: protein homotetramerization (GO:0051289);;	K01761|0|cmo:103490704|K01761 methionine-gamma-lyase [EC:4.4.1.11] | (RefSeq) MGL; methionine gamma-lyase-like	Cysteine and methionine metabolism (ko00270);; Selenocompound metabolism (ko00450)	[E]	Amino acid transport and metabolism	Cys/Met metabolism PLP-dependent enzyme;; Aminotransferase class I and II;; Aminotransferase class-V	Methionine gamma-lyase OS=Arabidopsis thaliana OX=3702 GN=MGL PE=1 SV=1	E	Amino acid transport and metabolism	methionine gamma-lyase-like [Cucurbita moschata]
EVM0001310	237	165	228	19	60	34	4.96963	3.6867	5.28033	0.377634	1.26441	0.664322	3.37515e-07	-1.85876	down	--	--	Cellular Component: integral component of membrane (GO:0016021);;	--	--	--	--	--	--	S	Function unknown	PREDICTED: uncharacterized protein LOC103487192 [Cucumis melo]
EVM0017032	252	174	264	642	519	800	3.90727	2.8724	4.51117	9.79462	8.09117	11.8769	1.45162e-05	1.13082	up	--	--	Cellular Component: integral component of membrane (GO:0016021);;	--	--	[TR]	Signal transduction mechanisms;; General function prediction only	TLC domain	--	U	Intracellular trafficking, secretion, and vesicular transport	transmembrane protein 56 [Cucurbita pepo subsp. pepo]
EVM0022004	909	910	914	542	515	380	15.0712	16.0987	16.7015	8.81104	8.56001	6.02175	1.54863e-06	-1.05605	down	[G]	Carbohydrate transport and metabolism	Molecular Function: polygalacturonase activity (GO:0004650);; Cellular Component: extracellular region (GO:0005576);; Biological Process: carbohydrate metabolic process (GO:0005975);; Biological Process: cell wall organization (GO:0071555);;	--	--	--	--	Glycosyl hydrolases family 28;; Pectate lyase superfamily protein	Probable polygalacturonase OS=Vitis vinifera OX=29760 GN=GSVIVT00026920001 PE=1 SV=1	M	Cell wall/membrane/envelope biogenesis	probable polygalacturonase [Cucurbita pepo subsp. pepo]
EVM0011646	486	289	206	114	160	96	13.446	8.50724	6.25821	3.08949	4.42026	2.52089	0.000754223	-1.22839	down	--	--	--	--	--	--	--	Dof domain, zinc finger	Dof zinc finger protein DOF1.2 OS=Arabidopsis thaliana OX=3702 GN=DOF1.2 PE=2 SV=1	S	Function unknown	dof zinc finger protein DOF1.2-like [Cucurbita pepo subsp. pepo]
EVM0003134	69	65	60	674	106	289	1.25878	1.26872	1.20867	12.1678	1.95571	5.08224	0.00235156	1.3102	up	[E]	Amino acid transport and metabolism	Biological Process: metabolic process (GO:0008152);; Molecular Function: hydrolase activity, acting on carbon-nitrogen (but not peptide) bonds, in linear amidines (GO:0016813);;	K18151|0|csv:101216373|K18151 ureidoglycolate amidohydrolase [EC:3.5.1.116] | (RefSeq) ureidoglycolate hydrolase	Purine metabolism (ko00230)	--	--	Peptidase family M20/M25/M40;; Peptidase family M28	Ureidoglycolate hydrolase OS=Arabidopsis thaliana OX=3702 GN=UAH PE=1 SV=1	E	Amino acid transport and metabolism	ureidoglycolate hydrolase [Momordica charantia]
EVM0004019	1839	745	608	409	480	389	23.0925	9.98086	8.41017	5.03817	6.04463	4.66634	0.00169914	-1.16137	down	--	--	Molecular Function: lipid binding (GO:0008289);; Cellular Component: integral component of membrane (GO:0016021);;	--	--	[I]	Lipid transport and metabolism	START domain	--	S	Function unknown	uncharacterized protein LOC111025953 isoform X2 [Momordica charantia]
EVM0024718	734	558	432	132	304	102	18.9052	15.3256	12.2645	3.33475	7.84133	2.48813	0.000501348	-1.3398	down	--	--	Biological Process: transcription, DNA-templated (GO:0006351);;	--	--	--	--	B3 DNA binding domain	B3 domain-containing protein At2g36080 OS=Arabidopsis thaliana OX=3702 GN=ARF31 PE=2 SV=1	K	Transcription	PREDICTED: B3 domain-containing protein At2g36080-like isoform X1 [Cucumis melo]
EVM0002930	799	1256	501	407	415	430	39.5379	66.3198	27.2984	19.7263	20.5946	20.2975	0.00283025	-1.02498	down	--	--	--	--	--	--	--	--	--	--	--	hypothetical protein Csa_4G000850 [Cucumis sativus]
EVM0019152	226	248	195	98	144	59	2.61375	3.0528	2.48732	1.10365	1.67164	0.647822	0.00776441	-1.03235	down	--	--	Molecular Function: DNA binding (GO:0003677);;	K09422|1.51508e-38|cmo:103482948|K09422 myb proto-oncogene protein, plant | (RefSeq) transcription factor TRY	--	--	--	Myb-like DNA-binding domain	Transcription factor TRY OS=Arabidopsis thaliana OX=3702 GN=TRY PE=1 SV=1	K	Transcription	PREDICTED: transcription factor TRY [Cucumis melo]
EVM0024806	377	637	752	2383	854	2572	10.3418	18.6428	22.7413	64.1571	23.4976	67.43	0.00577218	1.08382	up	--	--	--	--	--	--	--	zinc-finger of the FCS-type, C2-C2	Protein MARD1 OS=Arabidopsis thaliana OX=3702 GN=MARD1 PE=2 SV=2	--	--	PREDICTED: uncharacterized protein LOC101212321 [Cucumis sativus]
EVM0023459	435	482	638	1564	1752	3467	14.7781	17.475	23.9145	52.2442	59.8007	112.812	3.746e-07	1.54614	up	--	--	Biological Process: negative regulation of peptidase activity (GO:0010466);; Molecular Function: peptidase inhibitor activity (GO:0030414);;	--	--	--	--	Aspartic acid proteinase inhibitor;; Cystatin domain	Cysteine proteinase inhibitor 8 OS=Oryza sativa subsp. japonica OX=39947 GN=Os03g0429000 PE=2 SV=1	S	Function unknown	cysteine proteinase inhibitor 5-like [Cucurbita maxima]
EVM0015063	970	1251	973	627	463	339	14.6784	20.2013	16.2321	9.3056	7.01495	4.90467	1.9735e-05	-1.20035	down	[Q]	Secondary metabolites biosynthesis, transport and catabolism	Molecular Function: 8-amino-7-oxononanoate synthase activity (GO:0008710);; Biological Process: flavonoid biosynthetic process (GO:0009813);; Molecular Function: naringenin-chalcone synthase activity (GO:0016210);;	K00660|0|csv:101205211|K00660 chalcone synthase [EC:2.3.1.74] | (RefSeq) chalcone synthase 2	Flavonoid biosynthesis (ko00941);; Circadian rhythm - plant (ko04712)	--	--	Chalcone and stilbene synthases, N-terminal domain;; Chalcone and stilbene synthases, C-terminal domain;; 3-Oxoacyl-[acyl-carrier-protein (ACP)] synthase III C terminal;; FAE1/Type III polyketide synthase-like protein;; 3-Oxoacyl-[acyl-carrier-protein (ACP)] synthase III	Chalcone synthase 2 OS=Citrus sinensis OX=2711 GN=CHS2 PE=2 SV=1	Q	Secondary metabolites biosynthesis, transport and catabolism	PREDICTED: chalcone synthase 2 [Cucumis sativus]
EVM0020718	65	34	69	402	169	939	1.5068	0.84226	1.757	9.18584	3.94617	20.9034	1.43637e-05	1.73791	up	[GER]	Carbohydrate transport and metabolism;; Amino acid transport and metabolism;; General function prediction only	Cellular Component: integral component of membrane (GO:0016021);; Molecular Function: transmembrane transporter activity (GO:0022857);; Biological Process: transmembrane transport (GO:0055085);;	--	--	--	--	EamA-like transporter family	WAT1-related protein At1g09380 OS=Arabidopsis thaliana OX=3702 GN=At1g09380 PE=2 SV=1	S	Function unknown	PREDICTED: WAT1-related protein At1g09380-like [Cucumis sativus]
EVM0011311	657	786	860	366	507	320	7.65785	9.78548	11.0612	4.18263	5.92621	3.56367	0.000334889	-1.01975	down	[O]	Posttranslational modification, protein turnover, chaperones	Biological Process: protein peptidyl-prolyl isomerization (GO:0000413);; Molecular Function: peptidyl-prolyl cis-trans isomerase activity (GO:0003755);; Molecular Function: FK506 binding (GO:0005528);; Cellular Component: endoplasmic reticulum membrane (GO:0005789);; Biological Process: chaperone-mediated protein folding (GO:0061077);;	--	--	[O]	Posttranslational modification, protein turnover, chaperones	FKBP-type peptidyl-prolyl cis-trans isomerase	Peptidyl-prolyl cis-trans isomerase FKBP13, chloroplastic OS=Arabidopsis thaliana OX=3702 GN=FKBP13 PE=1 SV=2	O	Posttranslational modification, protein turnover, chaperones	PREDICTED: peptidyl-prolyl cis-trans isomerase FKBP13, chloroplastic isoform X1 [Cucumis melo]
EVM0009769	473	338	393	109	206	202	10.348	7.87299	9.47429	2.33297	4.51475	4.22212	0.000139511	-1.19418	down	[T]	Signal transduction mechanisms	Molecular Function: protein tyrosine phosphatase activity (GO:0004725);; Biological Process: peptidyl-tyrosine dephosphorylation (GO:0035335);;	K18045|4.32956e-117|cmo:103487232|K18045 tyrosine-protein phosphatase SIW14 [EC:3.1.3.48] | (RefSeq) probable tyrosine-protein phosphatase At1g05000	--	[V]	Defense mechanisms	Tyrosine phosphatase family;; Tyrosine phosphatase family	Tyrosine-protein phosphatase DSP3 OS=Arabidopsis thaliana OX=3702 GN=DSP3 PE=1 SV=1	T	Signal transduction mechanisms	probable tyrosine-protein phosphatase At1g05000 [Momordica charantia]
EVM0014434	990	1722	2620	609	623	753	15.6428	29.0432	45.6352	9.43473	9.87281	11.3668	5.07236e-05	-1.33906	down	[G]	Carbohydrate transport and metabolism	Molecular Function: zinc ion binding (GO:0008270);; Molecular Function: mannitol dehydrogenase activity (GO:0046029);; Biological Process: oxidation-reduction process (GO:0055114);;	K00083|0|csv:101213170|K00083 cinnamyl-alcohol dehydrogenase [EC:1.1.1.195] | (RefSeq) probable cinnamyl alcohol dehydrogenase 6	Phenylpropanoid biosynthesis (ko00940)	[Q]	Secondary metabolites biosynthesis, transport and catabolism	Alcohol dehydrogenase GroES-like domain;; Zinc-binding dehydrogenase	Probable cinnamyl alcohol dehydrogenase 6 OS=Oryza sativa subsp. japonica OX=39947 GN=CAD6 PE=2 SV=2	C	Energy production and conversion	probable cinnamyl alcohol dehydrogenase 6 [Cucurbita maxima]
EVM0014411	188	105	142	218	460	1330	2.8085	1.67333	2.33876	3.19265	6.89395	19.0003	0.00661267	1.19357	up	--	--	--	--	--	--	--	Thaumatin family	Thaumatin-like protein 1 OS=Arabidopsis thaliana OX=3702 GN=TLP1 PE=2 SV=1	S	Function unknown	PREDICTED: thaumatin-like protein 1b [Cucumis melo]
EVM0012739	3463	2966	929	1122	1097	604	120.608	110.214	35.6489	38.3228	38.3019	20.0881	0.00494098	-1.13425	down	--	--	--	--	--	--	--	Glycine rich protein family;; Sar8.2 family	--	--	--	cold and drought-regulated protein CORA-like isoform X2 [Cucurbita pepo subsp. pepo]
EVM0016044	1640	1393	1333	2355	4889	8166	21.9346	19.8697	19.6514	30.9116	65.5799	104.401	0.000490578	1.23742	up	[QV]	Secondary metabolites biosynthesis, transport and catabolism;; Defense mechanisms	Molecular Function: monooxygenase activity (GO:0004497);; Molecular Function: iron ion binding (GO:0005506);; Cellular Component: endoplasmic reticulum (GO:0005783);; Biological Process: multicellular organism development (GO:0007275);; Biological Process: brassinosteroid homeostasis (GO:0010268);; Cellular Component: integral component of membrane (GO:0016021);; Biological Process: sterol metabo…	K09587|0|cmo:103494380|K09587 steroid 22-alpha-hydroxylase [EC:1.14.13.-] | (RefSeq) cytochrome P450 90B1	Brassinosteroid biosynthesis (ko00905)	[QI]	Secondary metabolites biosynthesis, transport and catabolism;; Lipid transport and metabolism	Cytochrome P450	Cytochrome P450 90B1 OS=Arabidopsis thaliana OX=3702 GN=CYP90B1 PE=1 SV=2	Q	Secondary metabolites biosynthesis, transport and catabolism	cytochrome P450 90B1 [Cucurbita pepo subsp. pepo]
EVM0019846	48389	39422	44516	12800	28020	20344	2031.84	1766.03	2059.98	527.398	1179.79	816.409	0.000107557	-1.13572	down	--	--	Molecular Function: serine-type endopeptidase inhibitor activity (GO:0004867);; Biological Process: response to wounding (GO:0009611);; Biological Process: negative regulation of endopeptidase activity (GO:0010951);;	--	--	--	--	Potato inhibitor I family	Inhibitor of trypsin and hageman factor OS=Cucurbita maxima OX=3661 PE=1 SV=1	S	Function unknown	hypothetical protein Csa_3G142910 [Cucumis sativus]
EVM0010910	44	59	120	456	217	1147	0.804144	1.13795	2.41715	8.18553	3.97534	20.0788	0.000121285	1.58693	up	--	--	Cellular Component: integral component of membrane (GO:0016021);;	--	--	--	--	--	--	S	Function unknown	uncharacterized protein LOC111492724 [Cucurbita maxima]
EVM0021616	4863	3314	2424	990	1427	1456	48.9839	35.6096	26.9018	9.77898	14.4077	14.0114	7.77446e-08	-1.44187	down	--	--	Molecular Function: oxidoreductase activity (GO:0016491);; Molecular Function: protein dimerization activity (GO:0046983);;	K13422|0|cmo:103490781|K13422 transcription factor MYC2 | (RefSeq) transcription factor MYC2-like	Plant hormone signal transduction (ko04075)	--	--	bHLH-MYC and R2R3-MYB transcription factors N-terminal;; Helix-loop-helix DNA-binding domain	Transcription factor MYC2 OS=Arabidopsis thaliana OX=3702 GN=MYC2 PE=1 SV=2	K	Transcription	PREDICTED: transcription factor MYC2-like [Cucumis melo]
EVM0012088	138	176	182	814	269	808	1.00653	1.37345	1.47164	5.86316	1.97901	5.66678	0.000901534	1.24959	up	[P]	Inorganic ion transport and metabolism	Molecular Function: ATP binding (GO:0005524);; Biological Process: ATP biosynthetic process (GO:0006754);; Molecular Function: hydrogen-exporting ATPase activity, phosphorylative mechanism (GO:0008553);; Cellular Component: integral component of membrane (GO:0016021);; Molecular Function: metal ion binding (GO:0046872);; Biological Process: hydrogen ion transmembrane transport (GO:1902600);;	K01535|0|cmo:103483012|K01535 H+-transporting ATPase [EC:3.6.3.6] | (RefSeq) ATPase 11, plasma membrane-type	Oxidative phosphorylation (ko00190)	[P]	Inorganic ion transport and metabolism	E1-E2 ATPase;; haloacid dehalogenase-like hydrolase;; Cation transporter/ATPase, N-terminus	ATPase 11, plasma membrane-type OS=Arabidopsis thaliana OX=3702 GN=AHA11 PE=1 SV=1	P	Inorganic ion transport and metabolism	ATPase 11, plasma membrane-type [Cucurbita maxima]
EVM0024900	525	258	698	37	17	43	8.61824	4.52271	12.6389	0.595358	0.27767	0.663607	5.65806e-18	-2.89805	down	[QV]	Secondary metabolites biosynthesis, transport and catabolism;; Defense mechanisms	Molecular Function: monooxygenase activity (GO:0004497);; Molecular Function: iron ion binding (GO:0005506);; Cellular Component: integral component of membrane (GO:0016021);; Molecular Function: oxidoreductase activity, acting on paired donors, with incorporation or reduction of molecular oxygen (GO:0016705);; Molecular Function: heme binding (GO:0020037);; Biological Process: oxidation-reductio…	--	--	[Q]	Secondary metabolites biosynthesis, transport and catabolism	Cytochrome P450	Cytochrome P450 82A3 OS=Glycine max OX=3847 GN=CYP82A3 PE=2 SV=1	Q	Secondary metabolites biosynthesis, transport and catabolism	cytochrome P450 CYP82D47-like isoform X1 [Cucurbita moschata]
EVM0016969	3625	3572	5371	1074	443	458	58.1718	61.1413	94.9787	16.9092	7.11575	7.02148	6.31102e-14	-2.29299	down	[V]	Defense mechanisms	Biological Process: drug transmembrane transport (GO:0006855);; Molecular Function: drug transmembrane transporter activity (GO:0015238);; Molecular Function: antiporter activity (GO:0015297);; Cellular Component: integral component of membrane (GO:0016021);;	K03327|0|cmo:103495737|K03327 multidrug resistance protein, MATE family | (RefSeq) protein DETOXIFICATION 27-like	--	[R]	General function prediction only	MatE	Protein DETOXIFICATION 27 OS=Arabidopsis thaliana OX=3702 GN=DTX27 PE=2 SV=1	V	Defense mechanisms	protein DETOXIFICATION 27-like [Cucurbita pepo subsp. pepo]
EVM0003100	3878	2214	2439	889	1982	1236	40.3247	24.5615	27.9542	9.06582	20.6613	12.2834	0.00324041	-1.01861	down	[I]	Lipid transport and metabolism	Biological Process: metabolic process (GO:0008152);; Biological Process: positive regulation of gibberellic acid mediated signaling pathway (GO:0009939);; Molecular Function: hydrolase activity (GO:0016787);; Biological Process: floral organ morphogenesis (GO:0048444);;	K14493|0|cmo:103492714|K14493 gibberellin receptor GID1 [EC:3.-.-.-] | (RefSeq) gibberellin receptor GID1B	Plant hormone signal transduction (ko04075)	[V]	Defense mechanisms	alpha/beta hydrolase fold;; Carboxylesterase family	Gibberellin receptor GID1B OS=Arabidopsis thaliana OX=3702 GN=GID1B PE=1 SV=1	I	Lipid transport and metabolism	PREDICTED: gibberellin receptor GID1B [Cucumis melo]
EVM0005827	1357	1712	2119	7340	3579	4870	18.3529	24.7151	31.5887	97.4625	48.5671	62.9815	9.24062e-05	1.16207	up	[H]	Coenzyme transport and metabolism	Biological Process: lignin biosynthetic process (GO:0009809);; Biological Process: methylation (GO:0032259);; Molecular Function: protein dimerization activity (GO:0046983);; Molecular Function: caffeate O-methyltransferase activity (GO:0047763);;	K13066|0|csv:101204109|K13066 caffeic acid 3-O-methyltransferase [EC:2.1.1.68] | (RefSeq) caffeic acid 3-O-methyltransferase 1	Phenylpropanoid biosynthesis (ko00940)	[R]	General function prediction only	O-methyltransferase;; Dimerisation domain	Caffeic acid 3-O-methyltransferase OS=Prunus dulcis OX=3755 GN=COMT1 PE=2 SV=1	S	Function unknown	caffeic acid 3-O-methyltransferase [Cucurbita maxima]
EVM0003370	62	47	37	7	10	5	2.08961	1.68631	1.37828	0.204283	0.305658	0.129477	6.8384e-05	-1.63784	down	--	--	--	--	--	--	--	C1 domain;; Phorbol esters/diacylglycerol binding domain (C1 domain)	--	--	--	uncharacterized protein LOC111809312 [Cucurbita pepo subsp. pepo]
EVM0022697	283	346	204	1077	763	2743	9.49362	12.3715	7.54674	35.4812	25.6773	88.0629	1.71129e-05	1.58616	up	--	--	--	--	--	--	--	Epidermal patterning factor proteins	EPIDERMAL PATTERNING FACTOR-like protein 3 OS=Arabidopsis thaliana OX=3702 GN=EPFL3 PE=1 SV=1	S	Function unknown	PREDICTED: EPIDERMAL PATTERNING FACTOR-like protein 3 [Cucumis melo]
EVM0021410	114	131	70	0	14	3	2.29441	2.82021	1.562	0	0.283258	0.038711	0.000170907	-1.56041	down	--	--	Molecular Function: peroxidase activity (GO:0004601);; Cellular Component: extracellular region (GO:0005576);; Biological Process: response to oxidative stress (GO:0006979);; Molecular Function: heme binding (GO:0020037);; Biological Process: hydrogen peroxide catabolic process (GO:0042744);; Molecular Function: metal ion binding (GO:0046872);; Biological Process: oxidation-reduction process (GO:…	K00430|0|cmo:103485091|K00430 peroxidase [EC:1.11.1.7] | (RefSeq) peroxidase 49	Phenylpropanoid biosynthesis (ko00940)	--	--	Peroxidase	Peroxidase 72 OS=Arabidopsis thaliana OX=3702 GN=PER72 PE=1 SV=1	G	Carbohydrate transport and metabolism	peroxidase 72-like [Cucurbita maxima]
EVM0008124	28	74	131	440	188	564	0.643504	1.81514	3.33753	9.98677	4.36189	12.4635	0.00504163	1.23196	up	--	--	Cellular Component: nucleus (GO:0005634);; Biological Process: regulation of transcription, DNA-templated (GO:0006355);; Biological Process: auxin-activated signaling pathway (GO:0009734);;	K14484|1.06469e-99|csv:101219427|K14484 auxin-responsive protein IAA | (RefSeq) auxin-induced protein 22D-like	Plant hormone signal transduction (ko04075)	--	--	AUX/IAA family	Auxin-induced protein 22D OS=Vigna radiata var. radiata OX=3916 GN=AUX22D PE=2 SV=1	K	Transcription	PREDICTED: auxin-induced protein 22D-like [Cucumis sativus]
EVM0010170	74	96	191	591	240	513	1.16731	1.61571	3.32012	9.17697	3.81051	7.75318	0.00552071	1.14378	up	--	--	Cellular Component: nucleus (GO:0005634);; Biological Process: regulation of transcription, DNA-templated (GO:0006355);; Biological Process: auxin-activated signaling pathway (GO:0009734);;	K14484|4.34715e-115|cmo:103489837|K14484 auxin-responsive protein IAA | (RefSeq) auxin-responsive protein IAA11	Plant hormone signal transduction (ko04075)	--	--	AUX/IAA family	Auxin-responsive protein IAA13 OS=Arabidopsis thaliana OX=3702 GN=IAA13 PE=1 SV=2	K	Transcription	auxin-responsive protein IAA13-like [Cucurbita moschata]
EVM0000749	106	73	86	186	344	312	5.8633	4.28133	5.23247	10.1296	19.1987	16.5668	0.000602946	1.16802	up	--	--	--	--	--	--	--	--	--	--	--	late embryogenesis abundant protein, group 3-like [Cucurbita maxima]
EVM0012368	298	246	269	150	164	103	9.43448	8.27703	9.35911	4.64863	5.18867	3.0963	0.000699946	-1.01335	down	--	--	Cellular Component: nucleosome (GO:0000786);; Molecular Function: DNA binding (GO:0003677);; Cellular Component: nucleus (GO:0005634);; Molecular Function: protein heterodimerization activity (GO:0046982);;	K11253|7.08586e-79|zma:103641629|K11253 histone H3 | (RefSeq) GRMZM2G179005; histone H3.2-like	--	[B]	Chromatin structure and dynamics	Core histone H2A/H2B/H3/H4	Histone H3.2 OS=Triticum aestivum OX=4565 PE=1 SV=2	B	Chromatin structure and dynamics	Histone H3.2 [Zea mays]
EVM0001886	295	284	398	1101	467	1328	3.02371	3.09917	4.49436	11.0654	4.79485	13.0083	0.00476127	1.03628	up	--	--	Cellular Component: integral component of membrane (GO:0016021);;	--	--	--	--	GDSL/SGNH-like Acyl-Esterase family found in Pmr5 and Cas1p;; PMR5 N terminal Domain	Protein trichome birefringence-like 19 OS=Arabidopsis thaliana OX=3702 GN=TBL19 PE=3 SV=1	S	Function unknown	hypothetical protein Ccrd_005362 [Cynara cardunculus var. scolymus]
EVM0004600	365	248	238	70	148	44	11.0082	7.96058	7.88798	2.07141	4.46041	1.26723	0.00148422	-1.28819	down	--	--	Biological Process: response to stimulus (GO:0050896);;	--	--	--	--	Dehydrin	Late embryogenesis abundant protein OS=Raphanus sativus OX=3726 PE=2 SV=1	S	Function unknown	late embryogenesis abundant protein-like [Cucurbita maxima]
EVM0019812	1541	1441	1306	249	815	358	15.2364	15.2047	14.2324	2.41136	8.07524	3.3842	0.000353866	-1.32845	down	[M]	Cell wall/membrane/envelope biogenesis	Molecular Function: protein serine/threonine kinase activity (GO:0004674);; Molecular Function: transmembrane receptor protein tyrosine kinase activity (GO:0004714);; Molecular Function: ATP binding (GO:0005524);; Cellular Component: integral component of membrane (GO:0016021);; Biological Process: peptidyl-tyrosine phosphorylation (GO:0018108);; Molecular Function: carbohydrate binding (GO:00302…	--	--	--	--	Legume lectin domain;; Protein kinase domain;; Protein tyrosine kinase	L-type lectin-domain containing receptor kinase S.4 OS=Arabidopsis thaliana OX=3702 GN=LECRKS4 PE=2 SV=1	T	Signal transduction mechanisms	L-type lectin-domain containing receptor kinase S.4-like [Cucurbita moschata]
EVM0005869	872	858	494	209	440	342	36.1341	37.9414	22.548	8.48835	18.2614	13.5127	0.00160903	-1.1019	down	--	--	--	--	--	--	--	--	--	S	Function unknown	uncharacterized protein LOC111496880 [Cucurbita maxima]
EVM0025988	96	94	150	26	34	31	2.20453	2.31701	3.8182	0.591487	0.78999	0.680985	9.78073e-06	-1.57565	down	--	--	Molecular Function: DNA binding (GO:0003677);;	K09419|1.75302e-105|cmo:103486932|K09419 heat shock transcription factor, other eukaryote | (RefSeq) heat stress transcription factor B-3-like	--	[K]	Transcription	HSF-type DNA-binding	Heat stress transcription factor B-3 OS=Arabidopsis thaliana OX=3702 GN=HSFB3 PE=1 SV=1	K	Transcription	heat stress transcription factor B-3-like [Cucurbita maxima]
EVM0022196	838	973	773	412	411	497	23.9605	29.6685	24.3395	11.5487	11.7681	13.5596	5.68281e-09	-1.1211	down	--	--	Molecular Function: DNA binding (GO:0003677);; Molecular Function: transcription factor activity, sequence-specific DNA binding (GO:0003700);; Cellular Component: nucleus (GO:0005634);; Biological Process: regulation of transcription, DNA-templated (GO:0006355);;	K14516|6.34569e-90|cmo:103499414|K14516 ethylene-responsive transcription factor 1 | (RefSeq) ethylene-responsive transcription factor 1B-like	Plant hormone signal transduction (ko04075)	--	--	AP2 domain	Ethylene-responsive transcription factor 1B OS=Arabidopsis thaliana OX=3702 GN=ERF1B PE=1 SV=2	K	Transcription	PREDICTED: ethylene-responsive transcription factor 1B-like [Cucumis melo]
EVM0018610	432	319	245	124	198	110	6.66098	5.23655	4.14994	1.8654	3.06124	1.60967	0.00125701	-1.12498	down	[G]	Carbohydrate transport and metabolism	Biological Process: carbohydrate transport (GO:0008643);; Cellular Component: integral component of membrane (GO:0016021);; Molecular Function: oxidoreductase activity (GO:0016491);; Molecular Function: substrate-specific transmembrane transporter activity (GO:0022891);; Biological Process: transmembrane transport (GO:0055085);;	--	--	[R]	General function prediction only	Sugar (and other) transporter;; Major Facilitator Superfamily	Polyol transporter 5 OS=Arabidopsis thaliana OX=3702 GN=PLT5 PE=1 SV=2	G	Carbohydrate transport and metabolism	polyol transporter 5-like [Momordica charantia]
EVM0021314	612	308	168	125	94	171	5.87333	3.15732	1.77277	1.17835	0.904448	1.56906	0.00381366	-1.18122	down	[T]	Signal transduction mechanisms	Molecular Function: protein serine/threonine kinase activity (GO:0004674);; Molecular Function: ATP binding (GO:0005524);; Biological Process: protein phosphorylation (GO:0006468);; Cellular Component: integral component of membrane (GO:0016021);; Molecular Function: carbohydrate binding (GO:0030246);;	K04733|0|csv:101205412|K04733 interleukin-1 receptor-associated kinase 4 [EC:2.7.11.1] | (RefSeq) L-type lectin-domain containing receptor kinase IX.1-like	--	--	--	Legume lectin domain;; Protein kinase domain;; Protein tyrosine kinase	L-type lectin-domain containing receptor kinase IX.1 OS=Arabidopsis thaliana OX=3702 GN=LECRK91 PE=1 SV=1	T	Signal transduction mechanisms	L-type lectin-domain containing receptor kinase IX.1-like [Momordica charantia]
EVM0006365	705	570	315	177	232	212	7.23555	6.23105	3.55542	1.7736	2.38022	2.0753	4.63499e-05	-1.29066	down	[T]	Signal transduction mechanisms	--	--	--	[T]	Signal transduction mechanisms	Protein tyrosine kinase;; Carbohydrate-binding protein of the ER;; Protein kinase domain;; Di-glucose binding within endoplasmic reticulum	Receptor-like protein kinase FERONIA OS=Arabidopsis thaliana OX=3702 GN=FER PE=1 SV=1	T	Signal transduction mechanisms	receptor-like protein kinase FERONIA [Momordica charantia]
EVM0002148	26	27	32	109	86	181	1.26666	1.3941	1.70094	5.1894	4.19769	8.43327	0.000350044	1.36377	up	--	--	--	--	--	--	--	DVL family	--	--	--	--
EVM0010185	347	164	152	26	67	16	7.48941	3.77476	3.60552	0.550939	1.44328	0.330071	0.000107662	-1.59761	down	[K]	Transcription	--	--	--	--	--	Leucine rich repeat N-terminal domain;; Leucine rich repeat;; Leucine Rich Repeat	Polygalacturonase inhibitor OS=Pyrus communis OX=23211 GN=PGIP PE=1 SV=1	S	Function unknown	polygalacturonase inhibitor-like [Cucurbita maxima]
EVM0003276	2948	1490	1308	485	1218	771	35.7015	19.2455	17.4555	5.7621	14.7937	8.9206	0.00580069	-1.0642	down	[K]	Transcription	Cellular Component: membrane (GO:0016020);; Molecular Function: kinase activity (GO:0016301);; Biological Process: phosphorylation (GO:0016310);;	--	--	--	--	Protein tyrosine kinase;; Leucine rich repeat;; Protein kinase domain;; Leucine Rich repeats (2 copies)	Calmodulin-binding receptor kinase CaMRLK OS=Arabidopsis thaliana OX=3702 GN=CAMRLK PE=1 SV=1	T	Signal transduction mechanisms	calmodulin-binding receptor kinase CaMRLK-like [Cucurbita maxima]
EVM0003131	1892	1364	682	273	579	382	25.6594	19.7396	10.1952	3.63462	7.87349	4.95097	9.61348e-05	-1.40777	down	--	--	Molecular Function: DNA binding (GO:0003677);; Molecular Function: transcription factor activity, sequence-specific DNA binding (GO:0003700);; Cellular Component: nucleus (GO:0005634);; Biological Process: regulation of transcription, DNA-templated (GO:0006355);;	K09286|8.33429e-24|csv:101203021|K09286 EREBP-like factor | (RefSeq) ethylene-responsive transcription factor 11	--	--	--	AP2 domain	Ethylene-responsive transcription factor 8 OS=Arabidopsis thaliana OX=3702 GN=ERF8 PE=1 SV=1	K	Transcription	ethylene-responsive transcription factor 11-like [Cucurbita pepo subsp. pepo]
EVM0024966	434	340	364	141	156	106	5.71986	4.77044	5.27773	1.82137	2.05819	1.32593	1.56161e-09	-1.51052	down	[E]	Amino acid transport and metabolism	Molecular Function: oxidoreductase activity (GO:0016491);; Biological Process: oxidation-reduction process (GO:0055114);;	--	--	--	--	FAD dependent oxidoreductase;; Thi4 family;; FAD binding domain	--	E	Amino acid transport and metabolism	uncharacterized protein LOC111779048 [Cucurbita pepo subsp. pepo]
Sechium_edule_newGene_5879	372	278	219	35	94	13	7.53823	5.88775	4.65481	0.612582	1.77061	0.226015	0.000263302	-1.53113	down	--	--	Molecular Function: organic cyclic compound binding (GO:0097159);; Molecular Function: heterocyclic compound binding (GO:1901363);;	K18577|3.35298e-38|mdm:103414113|K18577 mannosylglycoprotein endo-beta-mannosidase [EC:3.2.1.152] | (RefSeq) mannosylglycoprotein endo-beta-mannosidase-like	--	[R]	General function prediction only	Reverse transcriptase (RNA-dependent DNA polymerase)	Uncharacterized mitochondrial protein AtMg01250 OS=Arabidopsis thaliana OX=3702 GN=AtMg01250 PE=4 SV=1	S	Function unknown	hypothetical protein VITISV_017446 [Vitis vinifera]
EVM0016284	148855	140429	120878	26083	52843	33926	2492.87	2509.04	2230.92	428.634	887.39	542.999	5.90823e-12	-1.79095	down	[G]	Carbohydrate transport and metabolism	Molecular Function: chitinase activity (GO:0004568);; Biological Process: carbohydrate metabolic process (GO:0005975);; Biological Process: chitin catabolic process (GO:0006032);; Molecular Function: chitin binding (GO:0008061);; Biological Process: cell wall macromolecule catabolic process (GO:0016998);;	K20547|6.0051e-161|cmo:103485182|K20547 basic endochitinase B [EC:3.2.1.14] | (RefSeq) chitinase 1-like	Amino sugar and nucleotide sugar metabolism (ko00520)	[R]	General function prediction only	Chitinase class I;; Chitin recognition protein	Endochitinase OS=Pisum sativum OX=3888 PE=2 SV=1	G	Carbohydrate transport and metabolism	endochitinase-like [Cucurbita maxima]
EVM0004743	514	692	852	2401	1220	2031	17.6189	25.3232	32.1986	80.8469	41.9691	66.5934	0.0010863	1.02456	up	--	--	--	--	--	--	--	Cotton fibre expressed protein	--	S	Function unknown	PREDICTED: uncharacterized protein LOC103490087 [Cucumis melo]
EVM0007461	462	448	437	1218	822	1343	19.0571	19.6982	19.8368	49.2912	33.9946	52.9338	7.22229e-06	1.00419	up	--	--	--	--	--	--	--	--	--	S	Function unknown	uncharacterized protein LOC111475920 [Cucurbita maxima]
EVM0019178	978	853	692	1967	1802	2469	5.98017	5.5692	4.66469	11.8121	11.0571	14.439	3.04754e-07	1.00867	up	[I]	Lipid transport and metabolism	Molecular Function: catalytic activity (GO:0003824);;	K01115|0|cmo:103499049|K01115 phospholipase D1/2 [EC:3.1.4.4] | (RefSeq) phospholipase D beta 2-like	Glycerophospholipid metabolism (ko00564);; Ether lipid metabolism (ko00565);; Endocytosis (ko04144)	[I]	Lipid transport and metabolism	Phospholipase D C terminal;; C2 domain;; Phospholipase D Active site motif;; PLD-like domain	Phospholipase D beta 1 OS=Arabidopsis thaliana OX=3702 GN=PLDBETA1 PE=1 SV=4	I	Lipid transport and metabolism	PREDICTED: phospholipase D beta 2-like [Cucumis melo]
EVM0006619	16	33	37	141	68	141	0.324151	0.718376	0.819439	2.82316	1.38928	2.74579	0.00833687	1.14192	up	--	--	Cellular Component: nucleus (GO:0005634);; Biological Process: regulation of transcription, DNA-templated (GO:0006355);; Biological Process: auxin-activated signaling pathway (GO:0009734);;	K14484|4.50302e-146|cmo:103483649|K14484 auxin-responsive protein IAA | (RefSeq) auxin-responsive protein IAA14	Plant hormone signal transduction (ko04075)	--	--	AUX/IAA family	Auxin-responsive protein IAA14 OS=Arabidopsis thaliana OX=3702 GN=IAA14 PE=1 SV=2	K	Transcription	PREDICTED: auxin-responsive protein IAA14 [Cucumis melo]
EVM0009305	5562	5524	6407	2250	3832	1137	143.724	152.291	182.469	57.0507	99.3046	28.0771	0.00251664	-1.13009	down	[K]	Transcription	--	--	--	--	--	Leucine rich repeat;; Leucine rich repeat N-terminal domain;; Leucine Rich Repeat;; Leucine Rich repeats (2 copies);; Leucine Rich repeat	Polygalacturonase inhibitor OS=Pyrus communis OX=23211 GN=PGIP PE=1 SV=1	S	Function unknown	polygalacturonase inhibitor-like [Cucurbita pepo subsp. pepo]
EVM0017343	10696	8480	10522	664	1957	905	305.548	258.433	331.242	18.5969	56.0536	24.7093	4.64551e-16	-2.52741	down	[V]	Defense mechanisms	--	--	--	[J]	Translation, ribosomal structure and biogenesis	Endoribonuclease L-PSP	Reactive Intermediate Deaminase A, chloroplastic OS=Arabidopsis thaliana OX=3702 GN=RIDA PE=1 SV=1	J	Translation, ribosomal structure and biogenesis	2-iminobutanoate/2-iminopropanoate deaminase-like [Cucurbita pepo subsp. pepo]
EVM0020455	377	482	439	100	277	120	5.98042	8.15134	7.67488	1.55321	4.40545	1.82104	0.00320343	-1.16036	down	--	--	--	--	--	--	--	Transferase family	Phenolic glucoside malonyltransferase 2 OS=Arabidopsis thaliana OX=3702 GN=PMAT2 PE=1 SV=1	S	Function unknown	phenolic glucoside malonyltransferase 1-like isoform X1 [Cucurbita maxima]
EVM0017965	217	218	150	421	720	578	2.89734	3.1151	2.21432	5.52511	9.66131	7.39109	0.000186781	1.13311	up	--	--	Molecular Function: protein serine/threonine phosphatase activity (GO:0004722);; Biological Process: protein dephosphorylation (GO:0006470);;	--	--	[T]	Signal transduction mechanisms	Protein phosphatase 2C	Probable protein phosphatase 2C 52 OS=Arabidopsis thaliana OX=3702 GN=At4g03415 PE=2 SV=1	T	Signal transduction mechanisms	PREDICTED: probable protein phosphatase 2C 52 isoform X1 [Cucumis melo]
EVM0011401	1118	1097	876	194	585	297	18.3603	19.208	15.8478	3.11456	9.62941	4.65746	0.000321113	-1.30716	down	[QV]	Secondary metabolites biosynthesis, transport and catabolism;; Defense mechanisms	Molecular Function: monooxygenase activity (GO:0004497);; Molecular Function: iron ion binding (GO:0005506);; Cellular Component: integral component of membrane (GO:0016021);; Molecular Function: oxidoreductase activity, acting on paired donors, with incorporation or reduction of molecular oxygen (GO:0016705);; Molecular Function: heme binding (GO:0020037);; Biological Process: oxidation-reductio…	--	--	[Q]	Secondary metabolites biosynthesis, transport and catabolism	Cytochrome P450	Cytochrome P450 82C4 OS=Arabidopsis thaliana OX=3702 GN=CYP82C4 PE=2 SV=1	Q	Secondary metabolites biosynthesis, transport and catabolism	cytochrome P450 CYP82D47-like [Cucurbita moschata]
EVM0025612	309	194	310	72	130	62	1.11909	0.747849	1.23764	0.253891	0.471914	0.21364	0.000121012	-1.38174	down	--	--	Molecular Function: microtubule motor activity (GO:0003777);; Molecular Function: ATP binding (GO:0005524);; Biological Process: microtubule-based movement (GO:0007018);; Molecular Function: microtubule binding (GO:0008017);;	K10400|0|cmo:103497757|K10400 kinesin family member 15 | (RefSeq) phragmoplast orienting kinesin-1	--	--	--	Kinesin motor domain;; Microtubule binding	Kinesin-like protein KIN-12C OS=Arabidopsis thaliana OX=3702 GN=KIN12C PE=1 SV=1	Z	Cytoskeleton	PREDICTED: phragmoplast orienting kinesin-1 isoform X1 [Cucumis melo]
EVM0024299	382	361	608	132	186	86	10.0374	10.1337	17.613	3.40756	4.88634	2.13976	1.23219e-05	-1.50588	down	--	--	Molecular Function: protein dimerization activity (GO:0046983);;	--	--	--	--	Helix-loop-helix DNA-binding domain	Transcription factor bHLH93 OS=Arabidopsis thaliana OX=3702 GN=BHLH93 PE=1 SV=1	K	Transcription	PREDICTED: transcription factor bHLH93 isoform X2 [Cucumis melo]
EVM0022106	962	217	176	88	78	176	25.8126	6.19951	5.19942	2.30934	2.07386	4.48915	0.00619911	-1.22073	down	[T]	Signal transduction mechanisms	--	--	--	--	--	CBS domain	CBS domain-containing protein CBSX1, chloroplastic OS=Arabidopsis thaliana OX=3702 GN=CBSX1 PE=1 SV=2	S	Function unknown	PREDICTED: CBS domain-containing protein CBSX2, chloroplastic [Cucumis sativus]
EVM0006062	182	180	231	44	84	76	2.87534	3.03327	4.02315	0.672243	1.33249	1.13533	3.30981e-05	-1.39357	down	[G]	Carbohydrate transport and metabolism	Molecular Function: chitinase activity (GO:0004568);; Biological Process: carbohydrate metabolic process (GO:0005975);; Biological Process: chitin catabolic process (GO:0006032);; Molecular Function: chitin binding (GO:0008061);; Biological Process: cell wall macromolecule catabolic process (GO:0016998);;	K20547|0|adu:107477929|K20547 basic endochitinase B [EC:3.2.1.14] | (RefSeq) endochitinase-like	Amino sugar and nucleotide sugar metabolism (ko00520)	[R]	General function prediction only	Chitinase class I;; Chitin recognition protein	Endochitinase OS=Pisum sativum OX=3888 PE=2 SV=1	G	Carbohydrate transport and metabolism	endochitinase-like [Quercus suber]
EVM0001923	1027	391	366	222	307	219	16.137	6.55165	6.32668	3.41636	4.8291	3.28728	0.00623714	-1.07472	down	[R]	General function prediction only	--	--	--	--	--	Anaphase-promoting complex subunit 4 WD40 domain;; WD domain, G-beta repeat	COMPASS-like H3K4 histone methylase component WDR5A OS=Arabidopsis thaliana OX=3702 GN=WDR5A PE=1 SV=1	S	Function unknown	uncharacterized WD repeat-containing protein C2A9.03-like isoform X2 [Cucurbita moschata]
EVM0021644	10245	18707	12104	2152	4625	3828	446.937	870.711	581.947	92.1142	202.321	159.58	9.09128e-09	-1.76201	down	--	--	--	--	--	--	--	--	--	--	--	hypothetical protein Csa_3G778180 [Cucumis sativus]
EVM0023890	18827	17687	16364	7166	4453	2871	306.133	306.829	293.235	114.326	72.5985	44.6052	6.22093e-10	-1.75531	down	[E]	Amino acid transport and metabolism	Biological Process: metabolic process (GO:0008152);; Molecular Function: acetylornithine deacetylase activity (GO:0008777);;	K01438|0|cmo:103503528|K01438 acetylornithine deacetylase [EC:3.5.1.16] | (RefSeq) acetylornithine deacetylase	Arginine biosynthesis (ko00220);; 2-Oxocarboxylic acid metabolism (ko01210);; Biosynthesis of amino acids (ko01230)	[E]	Amino acid transport and metabolism	Peptidase family M20/M25/M40;; Peptidase dimerisation domain;; Peptidase family M28	Acetylornithine deacetylase OS=Arabidopsis thaliana OX=3702 GN=At4g17830 PE=2 SV=1	E	Amino acid transport and metabolism	DIP-1 [Citrullus lanatus]
EVM0015512	368	620	513	2944	1721	2016	2.15184	3.86517	3.30853	16.9042	10.0968	11.2763	1.63376e-09	1.63842	up	[KT]	Transcription;; Signal transduction mechanisms	Molecular Function: phosphorelay sensor kinase activity (GO:0000155);; Biological Process: phosphorelay signal transduction system (GO:0000160);; Molecular Function: phosphoprotein phosphatase activity (GO:0004721);; Cellular Component: endoplasmic reticulum (GO:0005783);; Biological Process: protein dephosphorylation (GO:0006470);; Biological Process: osmosensory signaling pathway (GO:0007231);;…	K14489|0|cmo:103496683|K14489 arabidopsis histidine kinase 2/3/4 (cytokinin receptor) [EC:2.7.13.3] | (RefSeq) histidine kinase 4-like	Plant hormone signal transduction (ko04075)	[T]	Signal transduction mechanisms	CHASE domain;; Histidine kinase-, DNA gyrase B-, and HSP90-like ATPase;; Response regulator receiver domain;; His Kinase A (phospho-acceptor) domain	Histidine kinase 4 OS=Arabidopsis thaliana OX=3702 GN=AHK4 PE=1 SV=1	T	Signal transduction mechanisms	histidine kinase 4-like [Cucurbita maxima]
EVM0026902	55	44	52	126	141	171	0.443012	0.382673	0.4668	1.00312	1.1557	1.33589	0.000800219	1.08613	up	--	--	--	--	--	--	--	--	KIN14B-interacting protein At4g14310 OS=Arabidopsis thaliana OX=3702 GN=At4g14310 PE=1 SV=1	S	Function unknown	PREDICTED: uncharacterized protein LOC101211564 [Cucumis sativus]
EVM0004493	197	180	141	50	57	50	4.25709	4.15008	3.36471	1.06292	1.23464	1.02323	9.41663e-09	-1.63257	down	--	--	Molecular Function: DNA binding (GO:0003677);;	K09422|1.34457e-123|csv:101222436|K09422 myb proto-oncogene protein, plant | (RefSeq) transcription factor MYB108	--	[K]	Transcription	Myb-like DNA-binding domain;; Myb-like DNA-binding domain	Transcription factor MYB2 OS=Oryza sativa subsp. japonica OX=39947 GN=MYB2 PE=2 SV=1	K	Transcription	PREDICTED: transcription factor MYB108 [Cucumis sativus]
EVM0003984	240	124	107	47	72	36	5.27773	2.91262	2.59832	1.01625	1.59084	0.75748	0.00210108	-1.24306	down	--	--	--	K09422|5.8617e-89|cmo:107991462|K09422 myb proto-oncogene protein, plant | (RefSeq) transcription factor MYB44-like	--	[K]	Transcription	Myb-like DNA-binding domain;; Myb-like DNA-binding domain	Transcription factor MYB73 OS=Arabidopsis thaliana OX=3702 GN=MYB73 PE=1 SV=1	K	Transcription	transcription factor MYB44-like [Cucurbita moschata]
EVM0003565	175	77	125	24	16	43	2.18601	1.02779	1.7262	0.293498	0.201383	0.514182	6.85295e-05	-1.572	down	--	--	--	--	--	--	--	WRKY DNA -binding domain	WRKY transcription factor 6 OS=Arabidopsis thaliana OX=3702 GN=WRKY6 PE=1 SV=1	K	Transcription	WRKY transcription factor 2-like protein [Luffa aegyptiaca]
EVM0005487	11607	7661	6327	3216	3514	3244	231.583	163.076	139.122	62.9667	70.2938	61.8577	1.68087e-10	-1.42623	down	--	--	Biological Process: transcription, DNA-templated (GO:0006351);;	K09286|4.88849e-58|cmo:103495486|K09286 EREBP-like factor | (RefSeq) ethylene-responsive transcription factor 4	--	--	--	AP2 domain	Ethylene-responsive transcription factor 9 OS=Arabidopsis thaliana OX=3702 GN=ERF9 PE=2 SV=1	K	Transcription	PREDICTED: LOW QUALITY PROTEIN: ethylene-responsive transcription factor 4 [Cucumis melo]
EVM0024858	1594	896	475	275	315	406	19.2987	11.578	6.33577	3.26343	3.82474	4.69104	0.000142755	-1.35677	down	[V]	Defense mechanisms	Biological Process: drug transmembrane transport (GO:0006855);; Molecular Function: drug transmembrane transporter activity (GO:0015238);; Molecular Function: antiporter activity (GO:0015297);; Cellular Component: integral component of membrane (GO:0016021);;	K03327|0|cmo:103484046|K03327 multidrug resistance protein, MATE family | (RefSeq) protein DETOXIFICATION 49	--	[R]	General function prediction only	MatE	Protein DETOXIFICATION 49 OS=Arabidopsis thaliana OX=3702 GN=DTX49 PE=2 SV=1	V	Defense mechanisms	protein DETOXIFICATION 49-like [Cucurbita maxima]
EVM0024519	6694	4139	4159	2672	2434	3060	105.249	69.4256	72.0648	41.2144	38.3666	45.9791	5.26027e-06	-1.00715	down	--	--	Molecular Function: structural constituent of ribosome (GO:0003735);; Biological Process: translation (GO:0006412);; Biological Process: mitochondrial transport (GO:0006839);; Cellular Component: integral component of membrane (GO:0016021);; Cellular Component: mitochondrial membrane (GO:0031966);; Biological Process: transmembrane transport (GO:0055085);;	K15104|6.09714e-179|csv:101204542|K15104 solute carrier family 25 (mitochondrial oxoglutarate transporter), member 11 | (RefSeq) mitochondrial uncoupling protein 5	--	[C]	Energy production and conversion	Mitochondrial carrier protein	Mitochondrial uncoupling protein 5 OS=Arabidopsis thaliana OX=3702 GN=PUMP5 PE=2 SV=1	S	Function unknown	PREDICTED: mitochondrial uncoupling protein 5 [Cucumis sativus]
EVM0024330	2981	1492	1221	797	739	707	38.3172	20.4623	17.2908	10.0443	9.5183	8.68597	2.21226e-05	-1.29513	down	--	--	Cellular Component: integral component of membrane (GO:0016021);;	--	--	--	--	--	--	S	Function unknown	PREDICTED: uncharacterized protein LOC103484976 [Cucumis melo]
EVM0009986	397	331	256	119	211	95	15.4637	13.7462	10.9726	4.52894	8.22321	3.51989	0.00327881	-1.09204	down	--	--	Cellular Component: nucleosome (GO:0000786);; Molecular Function: DNA binding (GO:0003677);; Cellular Component: nucleus (GO:0005634);; Biological Process: nucleosome assembly (GO:0006334);; Molecular Function: protein heterodimerization activity (GO:0046982);;	K11254|1.54058e-45|tcc:TCM_043022|K11254 histone H4 | (RefSeq) Histone superfamily protein	--	[B]	Chromatin structure and dynamics	Centromere kinetochore component CENP-T histone fold;; TATA box binding protein associated factor (TAF)	Histone H4 OS=Glycine max OX=3847 PE=3 SV=1	B	Chromatin structure and dynamics	uncharacterized protein LOC110024573 [Phalaenopsis equestris]
EVM0021673	469	546	560	1832	949	1654	8.53075	10.5987	11.2313	32.7466	17.3306	28.7947	6.29126e-05	1.09773	up	[G]	Carbohydrate transport and metabolism	Molecular Function: hydrolase activity, hydrolyzing O-glycosyl compounds (GO:0004553);; Biological Process: carbohydrate metabolic process (GO:0005975);; Cellular Component: integral component of membrane (GO:0016021);;	K19355|0|csv:101205464|K19355 mannan endo-1,4-beta-mannosidase [EC:3.2.1.78] | (RefSeq) mannan endo-1,4-beta-mannosidase 6	Fructose and mannose metabolism (ko00051)	--	--	Cellulase (glycosyl hydrolase family 5)	Mannan endo-1,4-beta-mannosidase 6 OS=Arabidopsis thaliana OX=3702 GN=MAN6 PE=2 SV=1	G	Carbohydrate transport and metabolism	PREDICTED: mannan endo-1,4-beta-mannosidase 6 [Cucumis sativus]
EVM0024828	90	39	53	5	12	2	3.11526	1.44632	2.02887	0.136532	0.383678	0.066488	0.000256159	-1.54594	down	--	--	--	--	--	--	--	tify domain;; Divergent CCT motif	Protein TIFY 5A OS=Arabidopsis thaliana OX=3702 GN=TIFY5A PE=1 SV=1	S	Function unknown	protein TIFY 5A-like [Cucurbita pepo subsp. pepo]
EVM0016680	40	84	131	344	343	389	0.235016	0.524239	0.842021	1.9782	2.01811	2.1827	0.000501348	1.32666	up	[T]	Signal transduction mechanisms	Molecular Function: phosphorelay sensor kinase activity (GO:0000155);; Biological Process: phosphorelay signal transduction system (GO:0000160);; Molecular Function: phosphoprotein phosphatase activity (GO:0004721);; Cellular Component: endoplasmic reticulum (GO:0005783);; Biological Process: protein dephosphorylation (GO:0006470);; Biological Process: osmosensory signaling pathway (GO:0007231);;…	K14489|0|cmo:103504382|K14489 arabidopsis histidine kinase 2/3/4 (cytokinin receptor) [EC:2.7.13.3] | (RefSeq) histidine kinase 4-like	Plant hormone signal transduction (ko04075)	[T]	Signal transduction mechanisms	CHASE domain;; Histidine kinase-, DNA gyrase B-, and HSP90-like ATPase;; Response regulator receiver domain;; His Kinase A (phospho-acceptor) domain	Histidine kinase 4 OS=Arabidopsis thaliana OX=3702 GN=AHK4 PE=1 SV=1	T	Signal transduction mechanisms	histidine kinase 4-like [Cucurbita moschata]
EVM0012335	269	250	307	27	98	16	4.4775	4.43166	5.62984	0.438292	1.62424	0.24208	0.000321113	-1.51331	down	[QV]	Secondary metabolites biosynthesis, transport and catabolism;; Defense mechanisms	Molecular Function: monooxygenase activity (GO:0004497);; Molecular Function: iron ion binding (GO:0005506);; Cellular Component: integral component of membrane (GO:0016021);; Molecular Function: oxidoreductase activity, acting on paired donors, with incorporation or reduction of molecular oxygen (GO:0016705);; Molecular Function: heme binding (GO:0020037);; Biological Process: oxidation-reductio…	--	--	[QI]	Secondary metabolites biosynthesis, transport and catabolism;; Lipid transport and metabolism	Cytochrome P450	Alkane hydroxylase MAH1 OS=Arabidopsis thaliana OX=3702 GN=CYP96A15 PE=2 SV=1	Q	Secondary metabolites biosynthesis, transport and catabolism	alkane hydroxylase MAH1-like [Cucurbita moschata]
EVM0022710	29394	25165	27196	7068	4804	1283	611.147	558.198	623.141	144.204	100.157	25.4773	0.00163034	-1.37682	down	[T]	Signal transduction mechanisms	Molecular Function: hydrolase activity (GO:0016787);;	K08099|3.92654e-145|cmo:103503349|K08099 chlorophyllase [EC:3.1.1.14] | (RefSeq) chlorophyllase-1-like	Porphyrin and chlorophyll metabolism (ko00860)	--	--	Chlorophyllase;; Chlorophyllase enzyme;; Platelet-activating factor acetylhydrolase, isoform II	Chlorophyllase-1 OS=Arabidopsis thaliana OX=3702 GN=CLH1 PE=1 SV=1	I	Lipid transport and metabolism	PREDICTED: chlorophyllase-1-like [Cucumis melo]
EVM0028194	13073	8744	6869	3944	3954	4356	295.431	210.814	171.06	87.4468	89.5875	94.0767	8.82476e-09	-1.3076	down	--	--	--	--	--	--	--	--	F-box protein SKIP27 OS=Arabidopsis thaliana OX=3702 GN=SKIP27 PE=1 SV=2	S	Function unknown	PREDICTED: F-box protein At4g05010-like [Cucumis melo]
EVM0015069	35393	31870	26698	18531	18497	12481	1234.45	1185.9	1026.18	634.203	646.901	416.03	4.75323e-06	-1.04244	down	--	--	Biological Process: phosphorelay signal transduction system (GO:0000160);; Cellular Component: nucleus (GO:0005634);; Cellular Component: cytoplasm (GO:0005737);; Biological Process: cytokinin-activated signaling pathway (GO:0009736);; Molecular Function: histidine phosphotransfer kinase activity (GO:0009927);; Biological Process: phosphorylation (GO:0016310);; Molecular Function: 2-alkenal reduc…	K14490|5.66924e-64|cmo:103492208|K14490 histidine-containing phosphotransfer peotein | (RefSeq) histidine-containing phosphotransfer protein 1-like	Plant hormone signal transduction (ko04075)	[T]	Signal transduction mechanisms	Hpt domain	Histidine-containing phosphotransfer protein 1 OS=Arabidopsis thaliana OX=3702 GN=AHP1 PE=1 SV=1	T	Signal transduction mechanisms	histidine-containing phosphotransfer protein 1-like [Cucurbita maxima]
EVM0000874	366	308	303	1321	569	788	9.5126	8.53885	8.66614	33.6828	14.8133	19.5635	0.00169914	1.0205	up	--	--	--	--	--	--	--	Hydrophobic seed protein	pEARLI1-like lipid transfer protein 1 OS=Arabidopsis thaliana OX=3702 GN=AZI1 PE=1 SV=1	S	Function unknown	36.4 kDa proline-rich protein-like [Cucurbita maxima]
EVM0021602	12721	10214	10009	3146	6114	3015	172.962	148.167	149.978	41.9717	83.3513	39.1735	4.22841e-06	-1.36807	down	[QV]	Secondary metabolites biosynthesis, transport and catabolism;; Defense mechanisms	Molecular Function: monooxygenase activity (GO:0004497);; Molecular Function: iron ion binding (GO:0005506);; Cellular Component: integral component of membrane (GO:0016021);; Molecular Function: oxidoreductase activity, acting on paired donors, with incorporation or reduction of molecular oxygen (GO:0016705);; Molecular Function: heme binding (GO:0020037);; Biological Process: oxidation-reductio…	--	--	[Q]	Secondary metabolites biosynthesis, transport and catabolism	Cytochrome P450	Cytochrome P450 82C4 OS=Arabidopsis thaliana OX=3702 GN=CYP82C4 PE=2 SV=1	Q	Secondary metabolites biosynthesis, transport and catabolism	cytochrome P450 CYP82D47-like [Cucurbita moschata]
EVM0012310	16373	16840	16564	59052	23554	80769	344.876	378.438	384.502	1220.59	497.506	1625.99	0.000736715	1.16875	up	--	--	Biological Process: response to stress (GO:0006950);; Biological Process: response to water (GO:0009415);;	--	--	--	--	Dehydrin	--	--	--	dehydrin ERD14-like [Cucurbita moschata]
EVM0013401	496	325	319	155	128	175	7.44766	5.20467	5.27726	2.28162	1.92588	2.50877	1.48635e-07	-1.35214	down	--	--	--	--	--	--	--	Dof domain, zinc finger	Dof zinc finger protein DOF1.4 OS=Arabidopsis thaliana OX=3702 GN=DOF1.4 PE=2 SV=1	S	Function unknown	dof zinc finger protein DOF1.6-like [Cucurbita maxima]
EVM0006856	59	48	63	139	180	248	0.773337	0.668325	0.906912	1.78302	2.36589	3.10796	0.000395765	1.20632	up	--	--	Molecular Function: protein serine/threonine phosphatase activity (GO:0004722);; Biological Process: protein dephosphorylation (GO:0006470);; Cellular Component: integral component of membrane (GO:0016021);; Molecular Function: metal ion binding (GO:0046872);;	K01102|0|cmo:103485165|K01102 pyruvate dehydrogenase phosphatase [EC:3.1.3.43] | (RefSeq) probable protein phosphatase 2C 60	--	[T]	Signal transduction mechanisms	Protein phosphatase 2C	Probable protein phosphatase 2C 60 OS=Oryza sativa subsp. japonica OX=39947 GN=Os06g0717800 PE=2 SV=1	T	Signal transduction mechanisms	probable protein phosphatase 2C 60 isoform X1 [Cucurbita moschata]
EVM0005966	20646	19673	17307	8614	13689	6187	343.745	349.444	317.545	140.724	228.536	98.4482	0.000864411	-1.03605	down	--	--	Cellular Component: integral component of membrane (GO:0016021);; Biological Process: oxidation-reduction process (GO:0055114);;	K08360|3.0955e-99|csv:101209308|K08360 cytochrome b-561 [EC:1.16.5.1] | (RefSeq) transmembrane ascorbate ferrireductase 1	--	[C]	Energy production and conversion	Eukaryotic cytochrome b561	Transmembrane ascorbate ferrireductase 1 OS=Arabidopsis thaliana OX=3702 GN=CYB561A PE=1 SV=1	O	Posttranslational modification, protein turnover, chaperones	cytochrome b561 [Citrullus lanatus]
Sechium_edule_newGene_6625	351	268	403	848	1026	859	2.67669	2.18917	3.37994	6.26738	8.0872	6.35294	6.77199e-06	1.08296	up	[K]	Transcription	--	--	--	[R]	General function prediction only	Leucine rich repeat;; Leucine Rich repeats (2 copies);; Leucine Rich Repeat;; Leucine rich repeat N-terminal domain	Receptor-like protein EIX2 OS=Solanum lycopersicum OX=4081 GN=EIX2 PE=1 SV=2	S	Function unknown	receptor-like protein 12 [Momordica charantia]
EVM0017900	52	39	46	140	149	265	0.709197	0.559325	0.684408	1.87936	2.05062	3.48405	9.24062e-05	1.37324	up	[C]	Energy production and conversion	Cellular Component: chloroplast (GO:0009507);; Biological Process: chlorophyll cycle (GO:0033354);; Biological Process: oxidation-reduction process (GO:0055114);; Molecular Function: 7-hydroxymethyl chlorophyll a reductase activity (GO:0090415);;	K18010|0|csv:101208123|K18010 7-hydroxymethyl chlorophyll a reductase [EC:1.17.7.2] | (RefSeq) 7-hydroxymethyl chlorophyll a reductase, chloroplastic	Porphyrin and chlorophyll metabolism (ko00860)	--	--	Coenzyme F420 hydrogenase/dehydrogenase, beta subunit C terminus;; Coenzyme F420 hydrogenase/dehydrogenase, beta subunit N-term	7-hydroxymethyl chlorophyll a reductase, chloroplastic OS=Arabidopsis thaliana OX=3702 GN=HCAR PE=1 SV=1	C	Energy production and conversion	7-hydroxymethyl chlorophyll a reductase, chloroplastic [Cucurbita moschata]
EVM0002461	9435	7051	7782	3606	4712	2619	140.375	111.914	127.601	52.6448	70.2891	37.2312	3.34391e-06	-1.20224	down	[R]	General function prediction only	Molecular Function: GTP binding (GO:0005525);; Cellular Component: intracellular (GO:0005622);; Biological Process: small GTPase mediated signal transduction (GO:0007264);; Molecular Function: hydrolase activity (GO:0016787);;	K07897|1.43351e-135|csv:101221762|K07897 Ras-related protein Rab-7A | (RefSeq) ras-related protein Rab7	Endocytosis (ko04144);; Phagosome (ko04145)	[R]	General function prediction only	Ras family;; Ras of Complex, Roc, domain of DAPkinase;; ADP-ribosylation factor family;; 50S ribosome-binding GTPase;; Gtr1/RagA G protein conserved region	Ras-related protein Rab7 OS=Glycine max OX=3847 PE=2 SV=1	S	Function unknown	ras-related protein Rab7 isoform X2 [Cucurbita maxima]
EVM0020178	1135561	1356565	1072584	481433	243062	273264	9772.49	12455.2	10172.5	4065.61	2097.52	2247.55	8.90401e-13	-1.80583	down	--	--	Molecular Function: oxidoreductase activity, acting on single donors with incorporation of molecular oxygen, incorporation of two atoms of oxygen (GO:0016702);; Biological Process: oxylipin biosynthetic process (GO:0031408);; Molecular Function: metal ion binding (GO:0046872);; Biological Process: oxidation-reduction process (GO:0055114);;	K15718|0|csv:101206327|K15718 linoleate 9S-lipoxygenase [EC:1.13.11.58] | (RefSeq) linoleate 9S-lipoxygenase 6-like	Linoleic acid metabolism (ko00591)	--	--	Lipoxygenase;; PLAT/LH2 domain	Linoleate 9S-lipoxygenase 6 (Fragment) OS=Solanum tuberosum OX=4113 GN=LOX1.6 PE=1 SV=1	S	Function unknown	probable linoleate 9S-lipoxygenase 5 [Cucurbita moschata]
EVM0008455	244	366	358	188	111	99	4.69082	7.50882	7.58675	3.55611	2.13488	1.81694	0.000400366	-1.21088	down	[E]	Amino acid transport and metabolism	Molecular Function: 1-aminocyclopropane-1-carboxylate synthase activity (GO:0016847);; Molecular Function: pyridoxal phosphate binding (GO:0030170);; Biological Process: 1-aminocyclopropane-1-carboxylate biosynthetic process (GO:0042218);;	K01762|0|cmo:103492295|K01762 1-aminocyclopropane-1-carboxylate synthase [EC:4.4.1.14] | (RefSeq) ACS-7; 1-aminocyclopropane-1-carboxylate synthase 7	Cysteine and methionine metabolism (ko00270)	[T]	Signal transduction mechanisms	Aminotransferase class I and II	1-aminocyclopropane-1-carboxylate synthase 7 OS=Arabidopsis thaliana OX=3702 GN=ACS7 PE=1 SV=1	E	Amino acid transport and metabolism	1-aminocyclopropane-1-carboxylate synthase 7 [Cucurbita pepo subsp. pepo]
EVM0006749	115	142	172	392	262	597	0.608826	0.805112	1.01154	2.04994	1.39801	3.04235	0.00383235	1.03429	up	--	--	Molecular Function: metal ion binding (GO:0046872);;	--	--	--	--	TPL-binding domain in jasmonate signalling	Increased DNA methylation 1 OS=Arabidopsis thaliana OX=3702 GN=IDM1 PE=1 SV=1	S	Function unknown	increased DNA methylation 1-like isoform X1 [Cucurbita maxima]
EVM0022114	626	619	445	157	413	200	14.9878	15.809	11.7312	3.67807	9.9053	4.56752	0.00988134	-1.01031	down	--	--	Cellular Component: nucleosome (GO:0000786);; Molecular Function: DNA binding (GO:0003677);; Cellular Component: nucleus (GO:0005634);; Biological Process: nucleosome assembly (GO:0006334);; Biological Process: regulation of transcription, DNA-templated (GO:0006355);;	--	--	--	--	linker histone H1 and H5 family	HMG-Y-related protein A OS=Arabidopsis thaliana OX=3702 GN=HMGA PE=1 SV=1	S	Function unknown	PREDICTED: HMG-Y-related protein A [Cucumis melo]
EVM0000357	12079	11049	9798	5194	6168	3487	178.473	174.181	159.536	75.3017	91.387	49.2431	1.05572e-06	-1.21458	down	--	--	Biological Process: mitotic sister chromatid segregation (GO:0000070);; Biological Process: DNA repair (GO:0006281);; Biological Process: sister chromatid cohesion (GO:0007062);; Molecular Function: acetyltransferase activity (GO:0016407);; Biological Process: meiotic chromosome segregation (GO:0045132);; Biological Process: system development (GO:0048731);; Biological Process: cell division (GO:…	K11268|0|cmo:103486675|K11268 N-acetyltransferase [EC:2.3.1.-] | (RefSeq) protein CHROMOSOME TRANSMISSION FIDELITY 7	--	[L]	Replication, recombination and repair	ESCO1/2 acetyl-transferase;; zinc-finger of acetyl-transferase ESCO	Protein CHROMOSOME TRANSMISSION FIDELITY 7 OS=Arabidopsis thaliana OX=3702 GN=CTF7 PE=1 SV=1	S	Function unknown	protein CHROMOSOME TRANSMISSION FIDELITY 7 [Cucurbita maxima]
EVM0023211	151	240	223	469	625	643	4.47095	7.59257	7.29932	13.6816	18.6262	18.2615	0.000214832	1.08756	up	--	--	Molecular Function: enzyme inhibitor activity (GO:0004857);; Biological Process: negative regulation of catalytic activity (GO:0043086);;	--	--	--	--	Plant invertase/pectin methylesterase inhibitor	21 kDa protein OS=Daucus carota OX=4039 PE=2 SV=1	S	Function unknown	21 kDa protein-like [Cucurbita pepo subsp. pepo]
EVM0023583	160847	144925	167597	34331	73367	43965	2221.15	2135.13	2550.53	465.197	1015.91	580.235	1.25406e-08	-1.57785	down	[C]	Energy production and conversion	Molecular Function: isocitrate lyase activity (GO:0004451);; Biological Process: glyoxylate cycle (GO:0006097);; Biological Process: tricarboxylic acid cycle (GO:0006099);; Cellular Component: glyoxysome (GO:0009514);; Molecular Function: metal ion binding (GO:0046872);;	K01637|0|cmo:103495946|K01637 isocitrate lyase [EC:4.1.3.1] | (RefSeq) isocitrate lyase	Glyoxylate and dicarboxylate metabolism (ko00630);; Carbon metabolism (ko01200)	[C]	Energy production and conversion	Isocitrate lyase family;; Phosphoenolpyruvate phosphomutase	Isocitrate lyase OS=Cucurbita maxima OX=3661 PE=2 SV=1	C	Energy production and conversion	isocitrate lyase-like [Cucurbita pepo subsp. pepo]
EVM0017474	1256	704	663	290	431	80	91.2813	54.5392	53.1003	20.6499	31.403	5.49358	0.00510386	-1.20468	down	--	--	--	--	--	[D]	Cell cycle control, cell division, chromosome partitioning	--	--	T	Signal transduction mechanisms	PREDICTED: uncharacterized protein LOC101205386 [Cucumis sativus]
EVM0000567	1463	605	708	214	169	72	14.4559	6.37871	7.71012	2.06723	1.66543	0.670969	2.66474e-08	-1.9775	down	[G]	Carbohydrate transport and metabolism	Molecular Function: catalytic activity (GO:0003824);;	K06617|0|cmo:103483741|K06617 raffinose synthase [EC:2.4.1.82] | (RefSeq) galactinol--sucrose galactosyltransferase-like	Galactose metabolism (ko00052)	--	--	Raffinose synthase or seed imbibition protein Sip1	Galactinol--sucrose galactosyltransferase OS=Pisum sativum OX=3888 GN=RFS PE=1 SV=1	S	Function unknown	galactinol--sucrose galactosyltransferase-like [Cucurbita pepo subsp. pepo]
EVM0007014	118	92	77	30	27	54	1.73855	1.44747	1.25444	0.432332	0.38665	0.752628	0.0034026	-1.1585	down	[HJ]	Coenzyme transport and metabolism;; Translation, ribosomal structure and biogenesis	--	K14487|0|cmo:103490488|K14487 auxin responsive GH3 gene family | (RefSeq) indole-3-acetic acid-amido synthetase GH3.6-like	Plant hormone signal transduction (ko04075)	--	--	GH3 auxin-responsive promoter	Indole-3-acetic acid-amido synthetase GH3.6 OS=Arabidopsis thaliana OX=3702 GN=GH3.6 PE=1 SV=1	S	Function unknown	indole-3-acetic acid-amido synthetase GH3.6-like [Momordica charantia]
EVM0024923	1520	1578	1583	494	774	503	33.7534	37.3752	38.7326	10.745	17.2289	10.6604	2.37162e-09	-1.44304	down	[E]	Amino acid transport and metabolism	--	K01620|0|csv:101205504|K01620 threonine aldolase [EC:4.1.2.48] | (RefSeq) probable low-specificity L-threonine aldolase 1	Glycine, serine and threonine metabolism (ko00260);; Biosynthesis of amino acids (ko01230)	[E]	Amino acid transport and metabolism	Beta-eliminating lyase;; Aminotransferase class I and II;; DegT/DnrJ/EryC1/StrS aminotransferase family	Probable low-specificity L-threonine aldolase 1 OS=Arabidopsis thaliana OX=3702 GN=THA1 PE=1 SV=1	E	Amino acid transport and metabolism	probable low-specificity L-threonine aldolase 1 [Cucurbita moschata]
EVM0002052	32515	52628	25559	9131	17984	19897	1399.53	2416.81	1212.39	385.653	776.192	818.483	0.00071568	-1.16876	down	--	--	--	--	--	--	--	--	--	--	--	hypothetical protein Csa_4G000830 [Cucumis sativus]
EVM0009744	541	627	593	2196	1136	1934	7.89853	9.77446	9.54375	31.5135	16.659	27.0211	6.50265e-06	1.18288	up	--	--	Cellular Component: nucleus (GO:0005634);; Biological Process: regulation of transcription, DNA-templated (GO:0006355);; Biological Process: auxin-activated signaling pathway (GO:0009734);;	K14484|0|cmo:103488149|K14484 auxin-responsive protein IAA | (RefSeq) auxin-responsive protein IAA9-like	Plant hormone signal transduction (ko04075)	--	--	AUX/IAA family	Auxin-responsive protein IAA8 OS=Arabidopsis thaliana OX=3702 GN=IAA8 PE=1 SV=1	K	Transcription	PREDICTED: auxin-responsive protein IAA9-like [Cucumis melo]
EVM0008554	70	92	102	608	176	530	0.51249	0.718186	0.828377	4.40035	1.30112	3.73924	0.000157816	1.44653	up	[R]	General function prediction only	Biological Process: defense response (GO:0006952);; Molecular Function: ADP binding (GO:0043531);;	K15078|0|cmo:103483952|K15078 structure-specific endonuclease subunit SLX1 [EC:3.6.1.-] | (RefSeq) putative disease resistance protein RGA3	--	[T]	Signal transduction mechanisms	NB-ARC domain;; Leucine Rich repeats (2 copies);; Leucine rich repeat	Putative disease resistance protein RGA3 OS=Solanum bulbocastanum OX=147425 GN=RGA3 PE=2 SV=2	S	Function unknown	PREDICTED: putative disease resistance protein RGA3 [Cucumis melo]
EVM0007654	2440	2115	1725	1121	1256	839	78.0896	72.2199	60.844	35.2138	40.2955	25.6468	8.48855e-06	-1.06694	down	--	--	--	--	--	--	--	--	--	S	Function unknown	uncharacterized protein LOC111807374 [Cucurbita pepo subsp. pepo]
EVM0003225	144	148	150	38	50	37	1.41961	1.56488	1.63857	0.36897	0.496727	0.343968	1.90981e-08	-1.67749	down	[N]	Cell motility	Biological Process: cellular process (GO:0009987);; Cellular Component: membrane (GO:0016020);; Molecular Function: transferase activity, transferring glycosyl groups (GO:0016757);;	--	--	--	--	Cellulose synthase	Cellulose synthase-like protein H1 OS=Oryza sativa subsp. japonica OX=39947 GN=CSLH1 PE=2 SV=2	M	Cell wall/membrane/envelope biogenesis	PREDICTED: cellulose synthase-like protein B4 [Cucumis sativus]
EVM0014145	106	188	267	980	371	867	2.71837	5.16373	7.5973	24.8676	9.62023	21.4159	0.00172607	1.23441	up	--	--	Biological Process: transcription, DNA-templated (GO:0006351);; Biological Process: regulation of cellular process (GO:0050794);;	K14484|8.16576e-82|csv:101204324|K14484 auxin-responsive protein IAA | (RefSeq) auxin-induced protein 22B-like	Plant hormone signal transduction (ko04075)	--	--	AUX/IAA family	Auxin-responsive protein IAA4 OS=Arabidopsis thaliana OX=3702 GN=IAA4 PE=1 SV=2	K	Transcription	PREDICTED: auxin-induced protein 22B-like [Cucumis sativus]
EVM0014157	544	511	522	284	251	210	17.7162	17.7405	18.731	9.05829	8.19573	6.53233	8.20741e-09	-1.20408	down	--	--	--	--	--	--	--	Domain of unknown function (DUF4228)	--	S	Function unknown	PREDICTED: uncharacterized protein LOC101220404 [Cucumis sativus]
EVM0021303	186	240	301	129	92	99	2.9577	4.08239	5.29999	2.02015	1.46423	1.49772	0.000202917	-1.17695	down	--	--	Cellular Component: membrane (GO:0016020);;	--	--	--	--	Auxin canalisation;; Plant pleckstrin homology-like region	VAN3-binding protein OS=Arabidopsis thaliana OX=3702 GN=VAB PE=1 SV=1	S	Function unknown	VAN3-binding protein [Cucurbita moschata]
EVM0017266	116	72	99	294	215	253	0.495038	0.325073	0.46614	1.23442	0.923494	1.03452	0.000658513	1.01797	up	[V]	Defense mechanisms	Molecular Function: ATP binding (GO:0005524);; Cellular Component: integral component of membrane (GO:0016021);; Molecular Function: ATPase activity, coupled to transmembrane movement of substances (GO:0042626);; Biological Process: transmembrane transport (GO:0055085);;	K05666|0|cmo:103492823|K05666 ATP-binding cassette, subfamily C (CFTR/MRP), member 2 | (RefSeq) ABC transporter C family member 4-like	--	[Q]	Secondary metabolites biosynthesis, transport and catabolism	ABC transporter transmembrane region;; ABC transporter	ABC transporter C family member 4 OS=Arabidopsis thaliana OX=3702 GN=ABCC4 PE=1 SV=2	V	Defense mechanisms	PREDICTED: ABC transporter C family member 4-like [Cucumis melo]
Sechium_edule_newGene_5510	285	659	227	75	133	73	4.28597	9.5799	3.72991	0.921853	1.86356	0.881452	9.33663e-05	-1.53061	down	--	--	Molecular Function: oxidoreductase activity (GO:0016491);; Biological Process: single-organism metabolic process (GO:0044710);;	K00275|7.97473e-19|cmo:103503675|K00275 pyridoxamine 5'-phosphate oxidase [EC:1.4.3.5] K17759 NAD(P)H-hydrate epimerase [EC:5.1.99.6] | (RefSeq) pyridoxine/pyridoxamine 5'-phosphate oxidase 1, chloroplastic	Vitamin B6 metabolism (ko00750)	[S]	Function unknown	--	Pyridoxine/pyridoxamine 5&apos;-phosphate oxidase 1, chloroplastic OS=Arabidopsis thaliana OX=3702 GN=PPOX1 PE=1 SV=1	G	Carbohydrate transport and metabolism	pyridoxine/pyridoxamine 5&apos;-phosphate oxidase 1, chloroplastic isoform X1 [Cucurbita moschata]
EVM0016703	1439	874	898	354	719	266	24.3121	15.7555	16.7123	5.8556	12.1784	4.28289	0.00410653	-1.09925	down	[T]	Signal transduction mechanisms	Molecular Function: non-membrane spanning protein tyrosine kinase activity (GO:0004715);; Molecular Function: ATP binding (GO:0005524);; Biological Process: peptidyl-tyrosine phosphorylation (GO:0018108);;	--	--	[T]	Signal transduction mechanisms	Protein kinase domain;; Protein tyrosine kinase	Serine/threonine-protein kinase RIPK OS=Arabidopsis thaliana OX=3702 GN=RIPK PE=1 SV=1	T	Signal transduction mechanisms	PREDICTED: putative receptor-like protein kinase At1g72540 [Cucumis melo]
EVM0026984	114	122	107	50	63	56	3.94266	4.49419	4.06988	1.6764	2.17867	1.8472	0.00187623	-1.02877	down	--	--	Molecular Function: GTPase activator activity (GO:0005096);; Biological Process: positive regulation of GTPase activity (GO:0043547);;	K12486|2.99268e-153|cmo:103504617|K12486 stromal membrane-associated protein | (RefSeq) probable ADP-ribosylation factor GTPase-activating protein AGD15	Endocytosis (ko04144)	[T]	Signal transduction mechanisms	Putative GTPase activating protein for Arf	Probable ADP-ribosylation factor GTPase-activating protein AGD15 OS=Arabidopsis thaliana OX=3702 GN=AGD15 PE=2 SV=1	U	Intracellular trafficking, secretion, and vesicular transport	PREDICTED: probable ADP-ribosylation factor GTPase-activating protein AGD15 isoform X1 [Cucumis melo]
EVM0015274	1356	828	855	240	663	216	83.6642	54.5075	58.1102	14.5168	41.0103	12.7113	0.00457624	-1.15163	down	--	--	Cellular Component: nucleosome (GO:0000786);; Molecular Function: DNA binding (GO:0003677);; Cellular Component: nucleus (GO:0005634);; Biological Process: nucleosome assembly (GO:0006334);; Molecular Function: protein heterodimerization activity (GO:0046982);;	K11254|2.6291e-50|zma:103634846|K11254 histone H4 | (RefSeq) histone H4	--	[B]	Chromatin structure and dynamics	Centromere kinetochore component CENP-T histone fold;; TATA box binding protein associated factor (TAF)	Histone H4 variant TH091 OS=Triticum aestivum OX=4565 PE=3 SV=2	B	Chromatin structure and dynamics	hypothetical protein GOBAR_AA23076 [Gossypium barbadense]
EVM0016503	93	86	152	469	255	255	1.01885	1.001	1.83212	5.04745	2.79565	2.66873	0.00747133	1.02092	up	[T]	Signal transduction mechanisms	Biological Process: phosphorelay signal transduction system (GO:0000160);; Molecular Function: DNA binding (GO:0003677);; Molecular Function: transcription factor activity, sequence-specific DNA binding (GO:0003700);; Cellular Component: nucleus (GO:0005634);; Biological Process: regulation of transcription, DNA-templated (GO:0006355);;	K14491|0|cmo:103487743|K14491 two-component response regulator ARR-B family | (RefSeq) two-component response regulator ARR11	Plant hormone signal transduction (ko04075)	[K]	Transcription	Response regulator receiver domain;; Myb-like DNA-binding domain	Two-component response regulator ORR26 OS=Oryza sativa subsp. japonica OX=39947 GN=RR26 PE=3 SV=2	T	Signal transduction mechanisms	PREDICTED: two-component response regulator ARR11 [Cucumis melo]
EVM0006088	50	41	89	551	222	400	0.95238	0.820262	1.85697	10.2997	4.23663	7.27309	1.00643e-06	1.76067	up	--	--	Molecular Function: transporter activity (GO:0005215);; Biological Process: transport (GO:0006810);; Cellular Component: integral component of membrane (GO:0016021);;	--	--	--	--	Purine nucleobase transmembrane transport	Purine permease 3 OS=Arabidopsis thaliana OX=3702 GN=PUP3 PE=2 SV=1	U	Intracellular trafficking, secretion, and vesicular transport	purine permease 3-like [Momordica charantia]
EVM0018536	289	313	244	80	49	89	3.67887	4.26021	3.42523	1.00131	0.619771	1.08498	1.67799e-11	-1.85199	down	[G]	Carbohydrate transport and metabolism	Molecular Function: sucrose alpha-glucosidase activity (GO:0004575);; Biological Process: carbohydrate metabolic process (GO:0005975);; Cellular Component: integral component of membrane (GO:0016021);; Molecular Function: bile-acid-CoA hydrolase activity (GO:0033881);;	K01193|0|cmo:103482640|K01193 beta-fructofuranosidase [EC:3.2.1.26] | (RefSeq) INV1; acid beta-fructofuranosidase-like	Galactose metabolism (ko00052);; Starch and sucrose metabolism (ko00500)	[G]	Carbohydrate transport and metabolism	Glycosyl hydrolases family 32 N-terminal domain;; Glycosyl hydrolases family 32 C terminal;; Domain of unknown function (DUF3357)	Acid beta-fructofuranosidase OS=Vicia faba OX=3906 GN=VCINV PE=2 SV=1	G	Carbohydrate transport and metabolism	acid beta-fructofuranosidase-like [Momordica charantia]
EVM0003905	160	135	116	310	286	814	1.68168	1.50664	1.33228	3.19555	3.01182	8.17339	0.00427487	1.12742	up	--	--	--	--	--	--	--	Protein of unknown function, DUF547;; Leucine-zipper of ternary complex factor MIP1	--	S	Function unknown	uncharacterized protein LOC111017954 isoform X1 [Momordica charantia]
EVM0025086	129	101	78	203	277	447	1.3726	1.14784	0.914557	2.12904	2.97438	4.56774	0.00375285	1.06563	up	[I]	Lipid transport and metabolism	Molecular Function: catalytic activity (GO:0003824);; Biological Process: metabolic process (GO:0008152);;	K01897|0|csv:101209130|K01897 long-chain acyl-CoA synthetase [EC:6.2.1.3] | (RefSeq) long chain acyl-CoA synthetase 4-like	Fatty acid biosynthesis (ko00061);; Fatty acid degradation (ko00071);; Fatty acid metabolism (ko01212);; Peroxisome (ko04146)	[I]	Lipid transport and metabolism	AMP-binding enzyme	Long chain acyl-CoA synthetase 4 OS=Arabidopsis thaliana OX=3702 GN=LACS4 PE=2 SV=1	I	Lipid transport and metabolism	long chain acyl-CoA synthetase 4-like [Cucurbita pepo subsp. pepo]
EVM0015311	972	838	1029	363	437	399	30.0063	27.6064	35.0279	10.9997	13.5176	11.7661	1.14267e-13	-1.37128	down	--	--	Molecular Function: DNA binding (GO:0003677);;	--	--	--	--	ZF-HD protein dimerisation region	Zinc-finger homeodomain protein 2 OS=Arabidopsis thaliana OX=3702 GN=ZHD1 PE=1 SV=1	S	Function unknown	PREDICTED: zinc-finger homeodomain protein 9-like [Cucumis sativus]
EVM0005579	34	33	14	125	96	155	0.442276	0.450199	0.196092	1.59178	1.24941	1.92402	0.000390449	1.38257	up	[S]	Function unknown	Molecular Function: ATP binding (GO:0005524);; Cellular Component: integral component of membrane (GO:0016021);; Molecular Function: ATPase activity (GO:0016887);;	--	--	[Q]	Secondary metabolites biosynthesis, transport and catabolism	ABC-2 type transporter;; ABC transporter;; AAA domain, putative AbiEii toxin, Type IV TA system	ABC transporter G family member 8 OS=Arabidopsis thaliana OX=3702 GN=ABCG8 PE=2 SV=1	V	Defense mechanisms	ABC transporter G family member 8-like [Cucurbita pepo subsp. pepo]
EVM0016824	90	101	150	408	269	512	2.43192	2.9167	4.4658	10.8571	7.30806	13.2629	0.000136839	1.25859	up	[TK]	Signal transduction mechanisms;; Transcription	--	K14492|1.71439e-61|csv:101216267|K14492 two-component response regulator ARR-A family | (RefSeq) two-component response regulator ARR17	Plant hormone signal transduction (ko04075)	[K]	Transcription	Response regulator receiver domain	Two-component response regulator ARR9 OS=Arabidopsis thaliana OX=3702 GN=ARR9 PE=1 SV=1	K	Transcription	two-component response regulator ARR17-like [Momordica charantia]
EVM0010521	73	63	95	242	134	334	1.3404	1.22463	1.91987	4.36166	2.47023	5.86131	0.00786589	1.03676	up	--	--	Molecular Function: hydrolase activity, hydrolyzing O-glycosyl compounds (GO:0004553);; Biological Process: carbohydrate metabolic process (GO:0005975);;	--	--	--	--	Glycosyl hydrolases family 17;; X8 domain	Probable glucan endo-1,3-beta-glucosidase A6 OS=Arabidopsis thaliana OX=3702 GN=A6 PE=2 SV=1	G	Carbohydrate transport and metabolism	probable glucan endo-1,3-beta-glucosidase A6 isoform X2 [Cucurbita moschata]
EVM0007435	425	284	339	55	48	113	20.988	14.9548	18.434	2.66514	2.33505	5.3287	6.33604e-10	-1.96449	down	--	--	--	K13899|3.10488e-22|mus:103981394|K13899 cystatin-C | (RefSeq) cysteine proteinase inhibitor 1-like	--	--	--	Aspartic acid proteinase inhibitor;; Cystatin domain;; Phloem filament protein PP1 cystatin-like domain	Cysteine proteinase inhibitor 5 OS=Arabidopsis thaliana OX=3702 GN=CYS5 PE=2 SV=2	S	Function unknown	PREDICTED: cysteine proteinase inhibitor 5-like [Lupinus angustifolius]
EVM0028144	245	271	197	481	645	852	5.27063	6.21638	4.67999	10.1681	13.9309	17.5362	0.000169589	1.0765	up	--	--	Cellular Component: photosystem I reaction center (GO:0009538);; Biological Process: photosynthesis (GO:0015979);; Cellular Component: integral component of membrane (GO:0016021);;	K02694|1.07737e-110|csv:101215480|K02694 photosystem I subunit III | (RefSeq) photosystem I reaction center subunit III, chloroplastic	Photosynthesis (ko00195)	--	--	Photosystem I reaction centre subunit III	Photosystem I reaction center subunit III, chloroplastic OS=Flaveria trinervia OX=4227 GN=PSAF PE=2 SV=1	S	Function unknown	PREDICTED: photosystem I reaction center subunit III, chloroplastic [Cucumis sativus]
EVM0005741	453	394	447	906	914	1667	5.97969	5.55469	6.50666	11.745	12.1162	21.0552	0.00022112	1.04219	up	--	--	--	--	--	[R]	General function prediction only	gag-polypeptide of LTR copia-type	--	L	Replication, recombination and repair	uncharacterized protein LOC111019598 [Momordica charantia]
EVM0027868	81	119	79	10	12	24	1.39834	2.2066	1.50088	0.157459	0.209304	0.382897	1.54863e-06	-1.83067	down	[G]	Carbohydrate transport and metabolism	Biological Process: flavonoid metabolic process (GO:0009812);; Molecular Function: UDP-glucosyltransferase activity (GO:0035251);;	--	--	[GC]	Carbohydrate transport and metabolism;; Energy production and conversion	UDP-glucoronosyl and UDP-glucosyl transferase	Soyasapogenol B glucuronide galactosyltransferase OS=Glycine max OX=3847 GN=GmSGT2 PE=1 SV=1	S	Function unknown	soyasapogenol B glucuronide galactosyltransferase-like [Momordica charantia]
EVM0014758	1872	2075	2619	10515	3140	8078	26.1145	30.8835	40.2594	143.947	43.9158	107.708	0.00143656	1.15189	up	[H]	Coenzyme transport and metabolism	Cellular Component: cytosol (GO:0005829);; Biological Process: response to stress (GO:0006950);; Biological Process: thiamine biosynthetic process (GO:0009228);; Cellular Component: chloroplast stroma (GO:0009570);; Molecular Function: oxidoreductase activity (GO:0016491);; Biological Process: thiazole biosynthetic process (GO:0052837);; Biological Process: oxidation-reduction process (GO:0055114…	K03146|2.33952e-156|csv:101211553|K03146 thiamine thiazole synthase | (RefSeq) thiamine thiazole synthase, chloroplastic	Thiamine metabolism (ko00730)	[R]	General function prediction only	Thi4 family;; NAD(P)-binding Rossmann-like domain;; FAD binding domain;; FAD dependent oxidoreductase	Thiamine thiazole synthase 2, chloroplastic OS=Vitis vinifera OX=29760 GN=THI1-2 PE=3 SV=1	H	Coenzyme transport and metabolism	PREDICTED: thiamine thiazole synthase, chloroplastic [Cucumis sativus]
EVM0025373	611	487	614	222	368	253	17.8862	15.2184	19.8183	6.35891	10.7948	7.07121	0.000172047	-1.07159	down	--	--	--	--	--	--	--	--	--	S	Function unknown	PREDICTED: uncharacterized protein LOC103487396 [Cucumis melo]
EVM0016018	272	306	243	1430	471	606	6.00236	7.2048	5.91071	30.9916	10.4141	12.7824	0.00839669	1.03234	up	--	--	Cellular Component: intracellular (GO:0005622);; Molecular Function: zinc ion binding (GO:0008270);;	--	--	[K]	Transcription	CCT motif;; B-box zinc finger	Zinc finger protein CONSTANS-LIKE 5 OS=Arabidopsis thaliana OX=3702 GN=COL5 PE=2 SV=2	K	Transcription	zinc finger protein CONSTANS-LIKE 5-like [Cucurbita moschata]
EVM0006812	121	84	104	473	221	517	0.630639	0.465258	0.592536	2.41971	1.15315	2.57919	4.52597e-05	1.37323	up	[T]	Signal transduction mechanisms	Molecular Function: ATP binding (GO:0005524);; Biological Process: transport (GO:0006810);; Cellular Component: integral component of membrane (GO:0016021);; Molecular Function: ATPase activity (GO:0016887);;	--	--	[Q]	Secondary metabolites biosynthesis, transport and catabolism	ABC-2 type transporter;; ABC transporter;; Plant PDR ABC transporter associated;; ABC-transporter extracellular N-terminal;; AAA domain, putative AbiEii toxin, Type IV TA system;; ATPase family associated with various cellular activities (AAA);; CDR ABC transporter	ABC transporter G family member 36 OS=Arabidopsis thaliana OX=3702 GN=ABCG36 PE=1 SV=1	V	Defense mechanisms	ABC transporter G family member 35-like [Cucurbita pepo subsp. pepo]
EVM0026538	13366	11803	16881	3566	7604	5056	551.325	519.424	767.403	144.344	314.528	199.327	6.4959e-06	-1.33814	down	--	--	--	--	--	--	--	Gibberellin regulated protein	Snakin-2 OS=Solanum tuberosum OX=4113 GN=SN2 PE=1 SV=1	O	Posttranslational modification, protein turnover, chaperones	snakin-2-like [Momordica charantia]
EVM0013031	12829	9838	11702	1441	4341	2251	89.1726	72.9567	89.6419	9.82348	30.2563	14.9494	3.21348e-08	-1.79287	down	--	--	Molecular Function: oxidoreductase activity, acting on single donors with incorporation of molecular oxygen, incorporation of two atoms of oxygen (GO:0016702);; Biological Process: oxylipin biosynthetic process (GO:0031408);; Molecular Function: metal ion binding (GO:0046872);; Biological Process: oxidation-reduction process (GO:0055114);;	K00454|0|cmo:103491538|K00454 lipoxygenase [EC:1.13.11.12] | (RefSeq) LOX10; linoleate 13S-lipoxygenase 2-1, chloroplastic-like	Linoleic acid metabolism (ko00591);; alpha-Linolenic acid metabolism (ko00592)	--	--	Lipoxygenase;; PLAT/LH2 domain	Linoleate 13S-lipoxygenase 2-1, chloroplastic OS=Solanum tuberosum OX=4113 GN=LOX2.1 PE=1 SV=1	S	Function unknown	linoleate 13S-lipoxygenase 2-1, chloroplastic-like [Cucumis melo]
EVM0009686	399	359	239	174	178	64	5.51345	5.28725	3.63854	2.35438	2.45977	0.842038	0.00949104	-1.0583	down	--	--	Molecular Function: aspartic-type endopeptidase activity (GO:0004190);; Cellular Component: extracellular region (GO:0005576);; Biological Process: proteolysis (GO:0006508);; Biological Process: protein catabolic process (GO:0030163);;	--	--	[O]	Posttranslational modification, protein turnover, chaperones	Xylanase inhibitor N-terminal;; Xylanase inhibitor C-terminal;; Eukaryotic aspartyl protease	Aspartic proteinase nepenthesin-2 OS=Nepenthes gracilis OX=150966 GN=nep2 PE=1 SV=1	O	Posttranslational modification, protein turnover, chaperones	aspartyl protease family protein 2 [Cucurbita pepo subsp. pepo]
EVM0018296	106	76	41	7	22	18	1.54353	1.18033	0.657991	0.086204	0.319816	0.241533	0.00197431	-1.34456	down	[E]	Amino acid transport and metabolism	Molecular Function: 1-aminocyclopropane-1-carboxylate synthase activity (GO:0016847);; Molecular Function: pyridoxal phosphate binding (GO:0030170);; Biological Process: 1-aminocyclopropane-1-carboxylate biosynthetic process (GO:0042218);;	K20772|0|csv:101212728|K20772 1-aminocyclopropane-1-carboxylate synthase 1/2/6 [EC:4.4.1.14] | (RefSeq) CS-ACS2; 1-aminocyclopropane-1-carboxylate synthase-like	Cysteine and methionine metabolism (ko00270)	[T]	Signal transduction mechanisms	Aminotransferase class I and II	1-aminocyclopropane-1-carboxylate synthase OS=Glycine max OX=3847 GN=ACS1 PE=2 SV=1	E	Amino acid transport and metabolism	ethylene synthase [Trichosanthes kirilowii]
EVM0002308	78	116	161	454	273	438	1.6297	2.58806	3.70711	9.30271	5.71464	8.75763	0.000979172	1.15993	up	[U]	Intracellular trafficking, secretion, and vesicular transport	Molecular Function: protein kinase activity (GO:0004672);; Molecular Function: ATP binding (GO:0005524);; Biological Process: protein phosphorylation (GO:0006468);; Cellular Component: integral component of membrane (GO:0016021);;	--	--	[T]	Signal transduction mechanisms	Protein kinase domain;; Protein tyrosine kinase	Inactive leucine-rich repeat receptor-like protein kinase CORYNE OS=Arabidopsis thaliana OX=3702 GN=CRN PE=1 SV=1	T	Signal transduction mechanisms	inactive leucine-rich repeat receptor-like protein kinase CORYNE [Cucurbita pepo subsp. pepo]
EVM0013490	5029	4535	3646	1814	2999	1780	161.397	155.258	128.929	57.126	96.5148	54.5807	0.000140921	-1.05896	down	--	--	Cellular Component: nuclear nucleosome (GO:0000788);; Molecular Function: DNA binding (GO:0003677);; Biological Process: nucleosome assembly (GO:0006334);; Molecular Function: protein heterodimerization activity (GO:0046982);;	K11252|7.78485e-60|csv:101218225|K11252 histone H2B | (RefSeq) histone H2B	--	[B]	Chromatin structure and dynamics	Core histone H2A/H2B/H3/H4;; Histone-like transcription factor (CBF/NF-Y) and archaeal histone	Histone H2B.1 OS=Arabidopsis thaliana OX=3702 GN=At1g07790 PE=1 SV=3	B	Chromatin structure and dynamics	probable histone H2B.1 [Lactuca sativa]
EVM0012903	1453	1476	2068	936	837	812	18.9631	20.5601	29.7561	11.9828	10.9596	10.1265	1.05572e-06	-1.08244	down	[E]	Amino acid transport and metabolism	Molecular Function: L-aspartate:2-oxoglutarate aminotransferase activity (GO:0004069);; Biological Process: biosynthetic process (GO:0009058);; Cellular Component: chloroplast (GO:0009507);; Molecular Function: pyridoxal phosphate binding (GO:0030170);; Molecular Function: L-phenylalanine:2-oxoglutarate aminotransferase activity (GO:0080130);;	--	--	[E]	Amino acid transport and metabolism	Aminotransferase class I and II;; Aminotransferase class-V;; Cys/Met metabolism PLP-dependent enzyme;; DegT/DnrJ/EryC1/StrS aminotransferase family	Bifunctional aspartate aminotransferase and glutamate/aspartate-prephenate aminotransferase OS=Petunia hybrida OX=4102 PE=1 SV=1	E	Amino acid transport and metabolism	uncharacterized protein LOC111011191 isoform X1 [Momordica charantia]
EVM0022663	2981	3515	3197	1525	2241	1427	118.963	149.633	140.597	59.6843	89.6743	54.3986	9.62617e-05	-1.0013	down	--	--	Biological Process: transcription, DNA-templated (GO:0006351);;	--	--	--	--	AP2 domain	Ethylene-responsive transcription factor RAP2-11 OS=Arabidopsis thaliana OX=3702 GN=RAP2-11 PE=2 SV=1	S	Function unknown	ethylene-responsive transcription factor 11-like [Momordica charantia]
EVM0023201	1964	1410	1151	817	742	514	28.7974	22.0521	18.5985	11.7489	10.901	7.19577	1.94004e-05	-1.16845	down	--	--	Molecular Function: DNA binding (GO:0003677);; Molecular Function: transcription factor activity, sequence-specific DNA binding (GO:0003700);; Cellular Component: nucleus (GO:0005634);; Biological Process: regulation of transcription, DNA-templated (GO:0006355);; Biological Process: multicellular organism development (GO:0007275);;	K09285|0|cmo:103501989|K09285 AP2-like factor, ANT lineage | (RefSeq) AP2-like ethylene-responsive transcription factor AIL1	--	--	--	AP2 domain	AP2-like ethylene-responsive transcription factor AIL1 OS=Arabidopsis thaliana OX=3702 GN=AIL1 PE=2 SV=1	K	Transcription	AP2-like ethylene-responsive transcription factor AIL1 [Cucurbita pepo subsp. pepo]
EVM0018567	961	743	1353	74	206	59	17.4391	14.3916	27.0713	1.30849	3.73596	1.0221	3.06855e-10	-2.26488	down	[F]	Nucleotide transport and metabolism	--	--	--	--	--	Phosphorylase superfamily	Bark storage protein A OS=Populus deltoides OX=3696 GN=BSPA PE=2 SV=1	F	Nucleotide transport and metabolism	Nucleoside phosphorylase [Parasponia andersonii]
EVM0022552	2107	1133	561	296	181	279	34.9422	20.0305	10.239	4.80648	2.99821	4.41975	7.4577e-08	-1.86723	down	--	--	--	--	--	--	--	WRKY DNA -binding domain	Probable WRKY transcription factor 46 OS=Arabidopsis thaliana OX=3702 GN=WRKY46 PE=2 SV=1	K	Transcription	probable WRKY transcription factor 46 isoform X1 [Momordica charantia]
EVM0025665	30187	24939	25749	4759	18480	11835	703.815	620.334	661.597	108.868	432.054	263.706	0.00712457	-1.05479	down	--	--	Molecular Function: binding (GO:0005488);; Biological Process: metabolic process (GO:0008152);; Biological Process: cellular process (GO:0009987);; Molecular Function: oxidoreductase activity (GO:0016491);; Biological Process: response to stimulus (GO:0050896);;	K00430|1.33431e-137|mdm:103418409|K00430 peroxidase [EC:1.11.1.7] | (RefSeq) peroxidase 4-like	Phenylpropanoid biosynthesis (ko00940)	--	--	Peroxidase	Peroxidase 4 OS=Vitis vinifera OX=29760 GN=GSVIVT00023967001 PE=1 SV=1	G	Carbohydrate transport and metabolism	peroxidase P7-like [Momordica charantia]
EVM0024411	51	58	36	104	169	498	0.806748	0.981955	0.623827	1.61069	2.6904	7.57104	0.00354595	1.27262	up	--	--	--	--	--	--	--	C1 domain	--	--	--	uncharacterized protein LOC111794977 [Cucurbita pepo subsp. pepo]
EVM0009391	354	378	350	77	128	24	45.3078	51.5161	49.2756	9.58815	16.3145	2.88026	0.000116217	-1.54927	down	--	--	--	--	--	--	--	--	--	--	--	cyclin-dependent protein kinase inhibitor SMR5 [Brassica napus]
EVM0023205	19851	17023	17145	11181	8028	6031	345.699	316.286	329.049	191.071	140.197	100.37	1.11474e-06	-1.18382	down	[E]	Amino acid transport and metabolism	Molecular Function: cysteine synthase activity (GO:0004124);; Cellular Component: mitochondrion (GO:0005739);; Biological Process: cysteine biosynthetic process from serine (GO:0006535);; Molecular Function: transferase activity (GO:0016740);; Biological Process: cyanide metabolic process (GO:0019499);; Molecular Function: L-3-cyanoalanine synthase activity (GO:0050017);;	K13034|0|csv:101220896|K13034 L-3-cyanoalanine synthase/ cysteine synthase [EC:2.5.1.47 4.4.1.9] | (RefSeq) bifunctional L-3-cyanoalanine synthase/cysteine synthase 1, mitochondrial	Cysteine and methionine metabolism (ko00270);; Cyanoamino acid metabolism (ko00460);; Sulfur metabolism (ko00920);; Carbon metabolism (ko01200);; Biosynthesis of amino acids (ko01230)	[E]	Amino acid transport and metabolism	Pyridoxal-phosphate dependent enzyme	Bifunctional L-3-cyanoalanine synthase/cysteine synthase 1, mitochondrial OS=Solanum tuberosum OX=4113 GN=PCAS-1 PE=1 SV=1	E	Amino acid transport and metabolism	bifunctional L-3-cyanoalanine synthase/cysteine synthase 1, mitochondrial [Cucurbita maxima]
EVM0017559	718	327	286	166	228	170	7.75963	3.76988	3.40959	1.75517	2.47044	1.75154	0.00292989	-1.10577	down	[I]	Lipid transport and metabolism	Biological Process: lipid metabolic process (GO:0006629);; Cellular Component: integral component of membrane (GO:0016021);; Molecular Function: oxidoreductase activity, acting on paired donors, with oxidation of a pair of donors resulting in the reduction of molecular oxygen to two molecules of water (GO:0016717);; Biological Process: oxidation-reduction process (GO:0055114);;	K10257|0|cmo:103502871|K10257 acyl-lipid omega-3 desaturase [EC:1.14.19.25 1.14.19.35 1.14.19.36] | (RefSeq) omega-3 fatty acid desaturase, chloroplastic	--	--	--	Domain of unknown function (DUF3474);; Fatty acid desaturase	Omega-3 fatty acid desaturase, chloroplastic OS=Sesamum indicum OX=4182 GN=FAD7 PE=2 SV=1	I	Lipid transport and metabolism	omega-3 fatty acid desaturase, chloroplastic-like [Cucurbita moschata]
EVM0002145	787	531	752	413	219	284	10.4639	7.5301	11.0179	5.3879	2.91214	3.60482	2.43462e-05	-1.20713	down	[S]	Function unknown	--	--	--	--	--	--	IQ domain-containing protein IQM5 OS=Arabidopsis thaliana OX=3702 GN=IQM5 PE=2 SV=1	S	Function unknown	IQ domain-containing protein IQM1-like [Cucurbita moschata]
EVM0002858	579	868	655	278	375	277	7.21464	11.5375	8.98519	3.39217	4.67483	3.29882	9.78073e-06	-1.21841	down	[G]	Carbohydrate transport and metabolism	Biological Process: metabolic process (GO:0008152);; Molecular Function: transferase activity, transferring hexosyl groups (GO:0016758);;	K13496|0|cmo:103486530|K13496 UDP-glucosyl transferase 73C [EC:2.4.1.-] | (RefSeq) UDP-glycosyltransferase 73C3-like	--	[GC]	Carbohydrate transport and metabolism;; Energy production and conversion	UDP-glucoronosyl and UDP-glucosyl transferase	UDP-glycosyltransferase 73C3 OS=Arabidopsis thaliana OX=3702 GN=UGT73C3 PE=2 SV=1	S	Function unknown	UDP-glycosyltransferase 73C4-like [Cucurbita maxima]
EVM0023313	10804	8435	9526	4249	6272	2480	220.709	183.836	214.449	85.1723	128.476	48.4097	0.000736203	-1.11041	down	[H]	Coenzyme transport and metabolism	Biological Process: metabolic process (GO:0008152);; Molecular Function: hydrolase activity (GO:0016787);;	K18551|0|csv:101205253|K18551 pyrimidine and pyridine-specific 5'-nucleotidase [EC:3.1.3.-] | (RefSeq) hypothetical protein	Nicotinate and nicotinamide metabolism (ko00760)	[R]	General function prediction only	Haloacid dehalogenase-like hydrolase;; haloacid dehalogenase-like hydrolase;; HAD-hyrolase-like	--	S	Function unknown	suppressor of disruption of TFIIS-like [Momordica charantia]
EVM0019114	8	11	47	335	184	231	0.201654	0.311315	1.37082	8.75573	4.89546	5.87575	2.99863e-05	1.7153	up	--	--	Biological Process: transcription, DNA-templated (GO:0006351);; Biological Process: regulation of cellular process (GO:0050794);;	K14484|1.62802e-69|cmo:103487427|K14484 auxin-responsive protein IAA | (RefSeq) auxin-responsive protein IAA29-like	Plant hormone signal transduction (ko04075)	--	--	AUX/IAA family	Auxin-responsive protein IAA11 OS=Arabidopsis thaliana OX=3702 GN=IAA11 PE=1 SV=1	S	Function unknown	uncharacterized protein LOC111779818 isoform X2 [Cucurbita pepo subsp. pepo]
EVM0004312	1078	627	707	309	465	268	15.3078	9.4931	11.066	4.295	6.61986	3.63084	0.000140921	-1.18148	down	[G]	Carbohydrate transport and metabolism	Molecular Function: transporter activity (GO:0005215);; Cellular Component: integral component of membrane (GO:0016021);; Biological Process: transmembrane transport (GO:0055085);;	--	--	[R]	General function prediction only	Major Facilitator Superfamily	--	G	Carbohydrate transport and metabolism	hippocampus abundant transcript-like protein 1 [Cucurbita pepo subsp. pepo]
EVM0009817	33	12	18	105	80	245	1.71283	0.676938	1.00199	5.41064	4.21617	12.3998	0.000468321	1.46954	up	[F]	Nucleotide transport and metabolism	Molecular Function: hydrolase activity (GO:0016787);;	K03574|1.0749e-86|cmo:103489236|K03574 8-oxo-dGTP diphosphatase [EC:3.6.1.55] | (RefSeq) nudix hydrolase 1-like	--	--	--	NUDIX domain	Geranyl diphosphate phosphohydrolase OS=Rosa hybrid cultivar OX=128735 GN=NUDIX1 PE=1 SV=1	F	Nucleotide transport and metabolism	geranyl diphosphate phosphohydrolase-like [Cucurbita pepo subsp. pepo]
EVM0017961	79	92	104	40	49	23	1.4185	1.76792	2.05175	0.703766	0.871704	0.39616	0.00993109	-1.06912	down	[QR]	Secondary metabolites biosynthesis, transport and catabolism;; General function prediction only	Molecular Function: zinc ion binding (GO:0008270);; Molecular Function: oxidoreductase activity (GO:0016491);; Biological Process: oxidation-reduction process (GO:0055114);;	K07119|0|cmo:103503360|K07119 uncharacterized protein | (RefSeq) 2-alkenal reductase (NADP(+)-dependent)-like	--	[R]	General function prediction only	Zinc-binding dehydrogenase;; N-terminal domain of oxidoreductase;; Zinc-binding dehydrogenase	2-alkenal reductase (NADP(+)-dependent) OS=Nicotiana tabacum OX=4097 GN=DBR PE=1 SV=1	S	Function unknown	PREDICTED: 2-alkenal reductase (NADP(+)-dependent)-like [Cucumis melo]
EVM0018632	1646	844	844	535	456	394	21.7821	11.9105	12.3143	6.94208	6.04613	4.97764	1.80677e-05	-1.25564	down	[M]	Cell wall/membrane/envelope biogenesis	Molecular Function: transferase activity, transferring glycosyl groups (GO:0016757);;	K18207|0|cmo:103491099|K18207 protein O-mannose beta-1,4-N-acetylglucosaminyltransferase [EC:2.4.1.312] | (RefSeq) uncharacterized LOC103491099	--	[S]	Function unknown	Protein of unknown function (DUF563)	--	S	Function unknown	uncharacterized protein LOC111449064 [Cucurbita moschata]
EVM0020751	1625	1197	885	722	706	402	65.8586	51.7365	39.5162	28.6944	28.6786	15.5612	0.00157886	-1.02392	down	[R]	General function prediction only	Cellular Component: membrane (GO:0016020);;	K06995|8.67723e-32|pvu:PHAVU_004G128600g|K06995 uncharacterized protein | (RefSeq) hypothetical protein	--	--	--	Protein of unknown function (DUF861);; Cupin	--	S	Function unknown	hypothetical protein KK1_000918 [Cajanus cajan]
EVM0022329	1019	1136	1436	4712	1948	3703	15.5052	18.4527	24.0997	70.4208	29.7454	53.9007	0.000772707	1.07326	up	[E]	Amino acid transport and metabolism	Molecular Function: serine-type carboxypeptidase activity (GO:0004185);; Biological Process: proteolysis involved in cellular protein catabolic process (GO:0051603);;	K16297|0|cmo:103500349|K16297 serine carboxypeptidase-like clade II [EC:3.4.16.-] | (RefSeq) serine carboxypeptidase-like 35	--	[OE]	Posttranslational modification, protein turnover, chaperones;; Amino acid transport and metabolism	Serine carboxypeptidase	Serine carboxypeptidase-like 35 OS=Arabidopsis thaliana OX=3702 GN=SCPL35 PE=2 SV=1	E	Amino acid transport and metabolism	uncharacterized protein LOC111791876 [Cucurbita pepo subsp. pepo]
EVM0006000	62	77	38	5	13	20	1.42241	1.88025	0.959654	0.099219	0.287113	0.439895	0.00360685	-1.28992	down	--	--	--	--	--	--	--	WRKY DNA -binding domain	Probable WRKY transcription factor 40 OS=Arabidopsis thaliana OX=3702 GN=WRKY40 PE=1 SV=1	K	Transcription	probable WRKY transcription factor 40 [Cucurbita maxima]
EVM0015979	663	686	469	269	419	212	25.59	28.2496	19.952	10.1658	16.2227	7.80692	0.00306204	-1.00445	down	--	--	Cellular Component: chloroplast (GO:0009507);;	--	--	--	--	--	--	S	Function unknown	uncharacterized protein LOC111457756 [Cucurbita moschata]
EVM0023042	291	239	356	78	126	106	8.61703	7.53785	11.6165	2.2492	3.72853	2.98003	1.29769e-06	-1.446	down	[Q]	Secondary metabolites biosynthesis, transport and catabolism	Cellular Component: peroxisome (GO:0005777);; Cellular Component: chloroplast (GO:0009507);; Biological Process: phylloquinone biosynthetic process (GO:0042372);; Molecular Function: acyl-CoA hydrolase activity (GO:0047617);; Biological Process: protein homotetramerization (GO:0051289);;	--	--	[R]	General function prediction only	Thioesterase superfamily	1,4-dihydroxy-2-naphthoyl-CoA thioesterase 1 OS=Arabidopsis thaliana OX=3702 GN=DHNAT1 PE=1 SV=1	Q	Secondary metabolites biosynthesis, transport and catabolism	1,4-dihydroxy-2-naphthoyl-CoA thioesterase 1-like [Cucurbita moschata]
EVM0016318	9	26	15	92	73	85	0.098765	0.321065	0.196847	1.06803	0.863549	0.958814	0.00195185	1.30456	up	[G]	Carbohydrate transport and metabolism	Molecular Function: sugar:proton symporter activity (GO:0005351);; Molecular Function: glucose transmembrane transporter activity (GO:0005355);; Cellular Component: integral component of plasma membrane (GO:0005887);; Biological Process: proton transport (GO:0015992);; Molecular Function: 2-alkenal reductase [NAD(P)] activity (GO:0032440);; Biological Process: glucose import (GO:0046323);; Biolog…	--	--	[R]	General function prediction only	Sugar (and other) transporter;; Major Facilitator Superfamily	Monosaccharide-sensing protein 3 OS=Arabidopsis thaliana OX=3702 GN=MSSP3 PE=2 SV=1	G	Carbohydrate transport and metabolism	monosaccharide-sensing protein 2-like [Cucurbita pepo subsp. pepo]
EVM0016065	28	13	30	82	66	194	1.45324	0.687931	1.70163	4.17334	3.41888	9.61757	0.00776835	1.1849	up	--	--	Biological Process: transcription, DNA-templated (GO:0006351);;	--	--	--	--	AP2 domain	Dehydration-responsive element-binding protein 2D OS=Arabidopsis thaliana OX=3702 GN=DREB2D PE=2 SV=1	K	Transcription	dehydration-responsive element-binding protein 2D-like [Cucurbita maxima]
EVM0008643	38	57	67	12	9	6	0.920075	1.47602	1.80291	0.286466	0.210124	0.141068	0.000108716	-1.5967	down	[Q]	Secondary metabolites biosynthesis, transport and catabolism	Molecular Function: oxidoreductase activity (GO:0016491);; Molecular Function: metal ion binding (GO:0046872);; Biological Process: oxidation-reduction process (GO:0055114);;	--	--	[QR]	Secondary metabolites biosynthesis, transport and catabolism;; General function prediction only	non-haem dioxygenase in morphine synthesis N-terminal;; 2OG-Fe(II) oxygenase superfamily	Protein DMR6-LIKE OXYGENASE 2 OS=Arabidopsis thaliana OX=3702 GN=DLO2 PE=2 SV=1	S	Function unknown	protein DMR6-LIKE OXYGENASE 1-like [Momordica charantia]
EVM0027254	298	193	255	52	106	106	4.96133	3.41343	4.66405	0.847942	1.76852	1.68473	0.000100719	-1.34102	down	--	--	Molecular Function: transporter activity (GO:0005215);; Biological Process: transport (GO:0006810);; Cellular Component: integral component of membrane (GO:0016021);;	--	--	--	--	Purine nucleobase transmembrane transport	Purine permease 21 OS=Arabidopsis thaliana OX=3702 GN=PUP21 PE=2 SV=2	U	Intracellular trafficking, secretion, and vesicular transport	purine permease 21-like isoform X2 [Cucurbita maxima]
EVM0002629	716	517	672	365	336	265	9.77179	7.52725	10.1108	4.89313	4.59686	3.45648	6.31041e-06	-1.0835	down	--	--	Biological Process: transcription, DNA-templated (GO:0006351);;	K09285|0|cmo:103493271|K09285 AP2-like factor, ANT lineage | (RefSeq) AP2-like ethylene-responsive transcription factor AIL6	--	--	--	AP2 domain	AP2-like ethylene-responsive transcription factor AIL7 OS=Arabidopsis thaliana OX=3702 GN=AIL7 PE=2 SV=2	K	Transcription	AP2-like ethylene-responsive transcription factor AIL6 [Cucurbita pepo subsp. pepo]
EVM0010392	534	451	473	300	148	276	34.1046	30.6899	33.2524	18.7481	9.46278	16.7951	0.0002797	-1.06917	down	[O]	Posttranslational modification, protein turnover, chaperones	Cellular Component: cell (GO:0005623);; Biological Process: glycerol ether metabolic process (GO:0006662);; Molecular Function: protein disulfide oxidoreductase activity (GO:0015035);; Biological Process: cell redox homeostasis (GO:0045454);; Biological Process: oxidation-reduction process (GO:0055114);;	K03671|2.71521e-54|cmo:103494949|K03671 thioredoxin 1 | (RefSeq) thioredoxin-like protein CXXS1	--	[O]	Posttranslational modification, protein turnover, chaperones	Thioredoxin	Thioredoxin-like protein CXXS1 OS=Arabidopsis thaliana OX=3702 GN=CXXS1 PE=2 SV=2	O	Posttranslational modification, protein turnover, chaperones	PREDICTED: thioredoxin-like protein CXXS1 [Cucumis melo]
EVM0020858	757	902	713	229	450	144	29.1227	37.0106	30.2123	8.63166	17.3455	5.27361	0.000624594	-1.28434	down	[O]	Posttranslational modification, protein turnover, chaperones	Molecular Function: glutathione transferase activity (GO:0004364);; Cellular Component: cytoplasm (GO:0005737);; Biological Process: glutathione metabolic process (GO:0006749);; Biological Process: toxin catabolic process (GO:0009407);;	K00799|8.42328e-120|cmo:103483384|K00799 glutathione S-transferase [EC:2.5.1.18] | (RefSeq) probable glutathione S-transferase	Glutathione metabolism (ko00480)	[O]	Posttranslational modification, protein turnover, chaperones	Glutathione S-transferase, N-terminal domain;; Glutathione S-transferase, N-terminal domain;; Glutathione S-transferase, N-terminal domain;; Glutathione S-transferase, C-terminal domain;; Glutathione S-transferase, C-terminal domain	Probable glutathione S-transferase OS=Glycine max OX=3847 GN=HSP26-A PE=2 SV=1	O	Posttranslational modification, protein turnover, chaperones	PREDICTED: probable glutathione S-transferase [Cucumis melo]
EVM0012337	621	325	163	102	134	83	8.16478	4.55731	2.36154	1.31476	1.76189	1.03161	0.000617124	-1.36285	down	--	--	Molecular Function: Rho guanyl-nucleotide exchange factor activity (GO:0005089);; Biological Process: positive regulation of GTPase activity (GO:0043547);;	--	--	--	--	PRONE (Plant-specific Rop nucleotide exchanger)	Rop guanine nucleotide exchange factor 3 OS=Arabidopsis thaliana OX=3702 GN=ROPGEF3 PE=2 SV=1	S	Function unknown	PREDICTED: rop guanine nucleotide exchange factor 3-like isoform X1 [Cucumis sativus]
EVM0012736	724	734	513	287	269	424	9.19282	9.94892	7.18219	3.57806	3.42008	5.14255	3.48765e-05	-1.0954	down	[G]	Carbohydrate transport and metabolism	Cellular Component: cytosol (GO:0005829);; Biological Process: carbohydrate metabolic process (GO:0005975);; Biological Process: pentose-phosphate shunt (GO:0006098);; Molecular Function: 6-phosphogluconolactonase activity (GO:0017057);;	K01057|5.22806e-151|cmo:103489191|K01057 6-phosphogluconolactonase [EC:3.1.1.31] | (RefSeq) probable 6-phosphogluconolactonase 1	Pentose phosphate pathway (ko00030);; Carbon metabolism (ko01200)	[G]	Carbohydrate transport and metabolism	Glucosamine-6-phosphate isomerases/6-phosphogluconolactonase	Probable 6-phosphogluconolactonase 1 OS=Arabidopsis thaliana OX=3702 GN=At1g13700 PE=2 SV=1	G	Carbohydrate transport and metabolism	PREDICTED: probable 6-phosphogluconolactonase 1 [Cucumis melo]
EVM0015115	493	598	461	1336	1318	1232	7.61649	9.86433	7.84858	20.2785	20.45	18.2118	1.04891e-07	1.02741	up	--	--	Cellular Component: photosystem I reaction center (GO:0009538);; Biological Process: photosynthesis (GO:0015979);; Cellular Component: integral component of membrane (GO:0016021);;	K02694|2.88871e-104|csv:101215480|K02694 photosystem I subunit III | (RefSeq) photosystem I reaction center subunit III, chloroplastic	Photosynthesis (ko00195)	--	--	Photosystem I reaction centre subunit III	Photosystem I reaction center subunit III, chloroplastic OS=Flaveria trinervia OX=4227 GN=PSAF PE=2 SV=1	S	Function unknown	PREDICTED: photosystem I reaction center subunit III, chloroplastic [Cucumis sativus]
EVM0021971	516	603	672	2265	990	1768	1.8229	2.27542	2.61667	7.86183	3.51064	5.97699	0.000738434	1.05182	up	[K]	Transcription	Molecular Function: DNA binding (GO:0003677);; Molecular Function: DNA-directed 5'-3' RNA polymerase activity (GO:0003899);; Biological Process: transcription, DNA-templated (GO:0006351);;	K16251|0|cmo:103503449|K16251 DNA-directed RNA polymerase V subunit 1 [EC:2.7.7.6] | (RefSeq) DNA-directed RNA polymerase V subunit 1	--	[K]	Transcription	RNA polymerase Rpb1, domain 2;; Protein of unknown function (DUF3223);; RNA polymerase Rpb1, domain 3;; RNA polymerase Rpb1, domain 1;; Lung surfactant protein D coiled-coil trimerisation;; Tc5 transposase DNA-binding domain	DNA-directed RNA polymerase V subunit 1 OS=Arabidopsis thaliana OX=3702 GN=NRPE1 PE=1 SV=1	K	Transcription	DNA-directed RNA polymerase V subunit 1 [Cucurbita moschata]
EVM0000558	23365	18045	18804	7378	13877	5474	412.204	339.64	365.596	127.721	245.48	92.2949	0.00103065	-1.11242	down	--	--	--	K11275|1.47636e-12|cmo:103491272|K11275 histone H1/5 | (RefSeq) histone H1	--	--	--	linker histone H1 and H5 family	Histone H1 OS=Solanum lycopersicum OX=4081 PE=3 SV=1	S	Function unknown	histone H1 [Cucurbita moschata]
EVM0018150	571	807	519	1257	1428	2386	60.4686	91.1987	60.4935	130.633	151.606	241.542	0.00142631	1.0001	up	--	--	--	--	--	--	--	--	--	S	Function unknown	hypothetical protein Csa_1G369490 [Cucumis sativus]
EVM0027146	92	129	186	31	42	58	2.63414	3.92325	5.85345	0.867608	1.19342	1.57053	0.000648046	-1.32788	down	--	--	Cellular Component: extracellular region (GO:0005576);; Cellular Component: cell wall (GO:0005618);; Biological Process: defense response to bacterium (GO:0042742);; Biological Process: defense response to fungus (GO:0050832);;	--	--	[R]	General function prediction only	Barwin family	Pathogenesis-related protein P2 OS=Solanum lycopersicum OX=4081 PE=2 SV=1	G	Carbohydrate transport and metabolism	PREDICTED: pathogenesis-related protein PR-4-like [Cucumis sativus]
EVM0003991	87	42	90	9	5	0	1.22662	0.630956	1.40035	0.116005	0.059833	0	6.8384e-05	-1.65529	down	--	--	Molecular Function: lyase activity (GO:0016829);; Molecular Function: metal ion binding (GO:0046872);;	K15086|0|cmo:103485748|K15086 (3S)-linalool synthase [EC:4.2.3.25] | (RefSeq) (3S,6E)-nerolidol synthase 1-like	Monoterpenoid biosynthesis (ko00902)	--	--	Terpene synthase family, metal binding domain;; Terpene synthase, N-terminal domain	(3S,6E)-nerolidol synthase 1 OS=Fragaria ananassa OX=3747 PE=1 SV=1	S	Function unknown	(3S,6E)-nerolidol synthase 1-like [Momordica charantia]
EVM0025605	393	361	410	1155	841	1290	6.23273	6.09472	7.1645	17.9726	13.3588	19.5519	1.25406e-08	1.16908	up	[IR]	Lipid transport and metabolism;; General function prediction only	Cellular Component: plant-type cell wall (GO:0009505);; Cellular Component: plasmodesma (GO:0009506);; Molecular Function: hydrolase activity, acting on ester bonds (GO:0016788);;	--	--	--	--	GDSL-like Lipase/Acylhydrolase	GDSL esterase/lipase At5g14450 OS=Arabidopsis thaliana OX=3702 GN=At5g14450 PE=2 SV=1	S	Function unknown	PREDICTED: GDSL esterase/lipase At5g14450-like [Cucumis melo]
EVM0020642	8	3	14	56	206	172	0.153673	0.040988	0.296371	1.05545	3.96065	3.14838	5.85348e-06	1.84443	up	--	--	Cellular Component: membrane (GO:0016020);; Molecular Function: metal ion binding (GO:0046872);;	--	--	[O]	Posttranslational modification, protein turnover, chaperones	Ring finger domain;; RING-like zinc finger;; RING-H2 zinc finger domain;; Zinc finger, C3HC4 type (RING finger);; Zinc finger, C3HC4 type (RING finger);; RING-type zinc-finger;; Anaphase-promoting complex subunit 11 RING-H2 finger	RING-H2 finger protein ATL52 OS=Arabidopsis thaliana OX=3702 GN=ATL52 PE=2 SV=1	O	Posttranslational modification, protein turnover, chaperones	RING-H2 finger protein ATL51-like [Cucurbita pepo subsp. pepo]
EVM0020977	12325	11253	6195	5234	5126	3042	177.527	172.923	98.3316	73.979	74.0334	41.8638	0.000271246	-1.13967	down	[QV]	Secondary metabolites biosynthesis, transport and catabolism;; Defense mechanisms	Molecular Function: monooxygenase activity (GO:0004497);; Molecular Function: iron ion binding (GO:0005506);; Cellular Component: integral component of membrane (GO:0016021);; Molecular Function: oxidoreductase activity, acting on paired donors, with incorporation or reduction of molecular oxygen (GO:0016705);; Molecular Function: heme binding (GO:0020037);; Biological Process: oxidation-reductio…	K20661|0|csv:101216582|K20661 cytochrome P450 family 714 subfamily A polypeptide 1 | (RefSeq) cytochrome P450 714A1-like	--	[QI]	Secondary metabolites biosynthesis, transport and catabolism;; Lipid transport and metabolism	Cytochrome P450	Cytochrome P450 714A1 OS=Arabidopsis thaliana OX=3702 GN=CYP714A1 PE=2 SV=1	Q	Secondary metabolites biosynthesis, transport and catabolism	PREDICTED: cytochrome P450 714A1-like [Cucumis sativus]
Sechium_edule_newGene_533	487	639	862	127	183	228	27.0511	36.2296	54.2286	7.19969	10.3529	12.3034	5.46202e-09	-1.74166	down	--	--	--	--	--	--	--	Potato inhibitor I family	Ethylene-responsive proteinase inhibitor 1 OS=Solanum lycopersicum OX=4081 PE=3 SV=1	--	--	hypothetical protein Csa_5G286040 [Cucumis sativus]
EVM0012474	914	819	894	359	593	324	38.4098	36.7186	41.4064	14.7877	24.9912	12.9997	0.00031611	-1.07268	down	--	--	Cellular Component: nucleosome (GO:0000786);; Molecular Function: DNA binding (GO:0003677);; Cellular Component: nucleus (GO:0005634);; Molecular Function: protein heterodimerization activity (GO:0046982);;	K11253|3.32135e-78|tcc:TCM_040553|K11253 histone H3 | (RefSeq) Histone superfamily protein	--	[B]	Chromatin structure and dynamics	Core histone H2A/H2B/H3/H4	Histone H3.2 OS=Triticum aestivum OX=4565 PE=1 SV=2	B	Chromatin structure and dynamics	PREDICTED: histone H3.2 [Musa acuminata subsp. malaccensis]
EVM0020936	9355	9494	6529	3416	5942	2563	249.252	269.873	191.716	89.3149	158.749	65.2673	0.00171179	-1.05878	down	--	--	Molecular Function: DNA binding (GO:0003677);;	--	--	[R]	General function prediction only	C2H2-type zinc finger	Zinc finger protein ZAT10 OS=Arabidopsis thaliana OX=3702 GN=ZAT10 PE=2 SV=1	S	Function unknown	PREDICTED: zinc finger protein ZAT10 [Cucumis sativus]
EVM0027375	2468	3755	2797	627	1885	999	64.2944	104.365	80.2829	16.0259	49.232	24.8594	0.00134185	-1.19415	down	--	--	--	--	--	--	--	Thaumatin family	Thaumatin-like protein 1a OS=Malus domestica OX=3750 GN=TL1 PE=1 SV=1	S	Function unknown	thaumatin-like protein 1b [Cucurbita maxima]
EVM0000569	1455	651	581	216	266	603	20.747	9.89912	9.13434	3.02018	3.79669	8.21609	0.00869208	-1.08136	down	[I]	Lipid transport and metabolism	Biological Process: lipid metabolic process (GO:0006629);; Molecular Function: hydrolase activity (GO:0016787);;	--	--	[I]	Lipid transport and metabolism	Lipase (class 3)	Phospholipase A1-Igamma1, chloroplastic OS=Arabidopsis thaliana OX=3702 GN=At1g06800 PE=1 SV=2	S	Function unknown	phospholipase A1-Igamma1, chloroplastic-like [Cucurbita moschata]
EVM0007436	147	179	195	28	16	14	2.93869	3.8125	4.28612	0.544943	0.305966	0.24849	2.56899e-15	-2.53412	down	--	--	--	--	--	--	--	--	--	S	Function unknown	uncharacterized protein LOC111447669 isoform X2 [Cucurbita moschata]
EVM0017850	4164	2123	1543	1175	1065	903	197.358	107.324	80.5847	54.6385	50.6024	40.8819	0.00012717	-1.24216	down	--	--	--	--	--	--	--	Cysteine-rich TM module stress tolerance	--	S	Function unknown	PREDICTED: cysteine-rich and transmembrane domain-containing protein A-like [Cucumis sativus]
EVM0003602	17206	9788	14855	1651	4322	2191	267.597	162.406	254.6	25.1892	67.4044	32.5636	4.06028e-10	-1.99529	down	--	--	--	--	--	--	--	Protein of unknown function (DUF642)	--	S	Function unknown	uncharacterized protein LOC111806058 [Cucurbita pepo subsp. pepo]
EVM0006004	268	145	251	88	115	94	4.34672	2.51001	4.49008	1.39743	1.86098	1.4492	0.000966985	-1.11522	down	[T]	Signal transduction mechanisms	Molecular Function: protein serine/threonine kinase activity (GO:0004674);; Molecular Function: ATP binding (GO:0005524);; Biological Process: protein phosphorylation (GO:0006468);; Cellular Component: integral component of membrane (GO:0016021);;	K04733|0|cmo:103503761|K04733 interleukin-1 receptor-associated kinase 4 [EC:2.7.11.1] | (RefSeq) rust resistance kinase Lr10-like	--	--	--	Protein tyrosine kinase;; Protein kinase domain	Rust resistance kinase Lr10 OS=Triticum aestivum OX=4565 GN=LRK10 PE=2 SV=1	T	Signal transduction mechanisms	rust resistance kinase Lr10-like isoform X1 [Momordica charantia]
EVM0010193	623	383	408	177	244	220	6.62704	4.34257	4.77309	1.84226	2.59925	2.233	2.08514e-05	-1.17753	down	--	--	Cellular Component: intracellular part (GO:0044424);;	--	--	[K]	Transcription	Associated with HOX;; Homeobox KN domain;; Homeobox domain	Homeobox protein BEL1 homolog OS=Arabidopsis thaliana OX=3702 GN=BEL1 PE=1 SV=2	K	Transcription	homeobox protein BEL1 homolog [Cucurbita pepo subsp. pepo]
EVM0025753	2506	2487	2075	592	1221	272	57.7917	61.1779	52.742	13.3818	28.2379	5.97717	0.000477189	-1.36685	down	--	--	--	K09422|1.21654e-102|cmo:103486034|K09422 myb proto-oncogene protein, plant | (RefSeq) myb-related protein 306-like	--	[K]	Transcription	Myb-like DNA-binding domain;; Myb-like DNA-binding domain	Myb-related protein 306 OS=Antirrhinum majus OX=4151 GN=MYB306 PE=2 SV=1	K	Transcription	myb-related protein 306-like [Cucurbita pepo subsp. pepo]
EVM0012065	94	140	123	781	781	637	4.37148	6.91718	6.28115	35.73	36.48	28.3863	9.00486e-19	2.11053	up	--	--	--	--	--	--	--	Probable lipid transfer;; Protease inhibitor/seed storage/LTP family	--	S	Function unknown	uncharacterized protein LOC111779894 [Cucurbita pepo subsp. pepo]
EVM0008333	391	299	410	79	112	62	8.80105	7.16969	10.1596	1.74474	2.5084	1.32997	2.15119e-11	-1.92854	down	--	--	Molecular Function: enzyme inhibitor activity (GO:0004857);; Biological Process: negative regulation of catalytic activity (GO:0043086);;	--	--	--	--	Plant invertase/pectin methylesterase inhibitor	21 kDa protein OS=Daucus carota OX=4039 PE=2 SV=1	S	Function unknown	PREDICTED: 21 kDa protein-like [Cucumis sativus]
EVM0009409	50	55	70	238	284	754	0.762378	0.88008	1.17822	3.56456	4.34535	11.0007	1.38e-06	1.79139	up	[T]	Signal transduction mechanisms	Molecular Function: protein serine/threonine kinase activity (GO:0004674);; Molecular Function: ATP binding (GO:0005524);; Cellular Component: vacuole (GO:0005773);; Biological Process: protein phosphorylation (GO:0006468);; Biological Process: signal transduction (GO:0007165);; Cellular Component: plasmodesma (GO:0009506);;	--	--	[T]	Signal transduction mechanisms	Protein kinase domain;; Protein tyrosine kinase;; NAF domain;; Kinase-like	CBL-interacting serine/threonine-protein kinase 14 OS=Arabidopsis thaliana OX=3702 GN=CIPK14 PE=1 SV=1	T	Signal transduction mechanisms	CBL-interacting serine/threonine-protein kinase 14-like [Cucurbita pepo subsp. pepo]
EVM0006556	507	326	291	116	241	131	12.9897	8.91042	8.20897	2.91769	6.18591	3.19357	0.00385365	-1.08082	down	--	--	Molecular Function: GTP binding (GO:0005525);;	--	--	--	--	AIG1 family;; 50S ribosome-binding GTPase	Immune-associated nucleotide-binding protein 7 OS=Arabidopsis thaliana OX=3702 GN=IAN7 PE=2 SV=1	S	Function unknown	PREDICTED: protein AIG1-like [Cucumis melo]
EVM0009073	146	191	155	59	69	32	0.866001	1.21145	1.01495	0.344483	0.411448	0.181099	0.000139967	-1.37918	down	--	--	Molecular Function: N-acetyltransferase activity (GO:0008080);; Molecular Function: zinc ion binding (GO:0008270);;	--	--	--	--	TPL-binding domain in jasmonate signalling;; Agenet domain;; PHD-finger;; Acetyltransferase (GNAT) family	Increased DNA methylation 1 OS=Arabidopsis thaliana OX=3702 GN=IDM1 PE=1 SV=1	S	Function unknown	uncharacterized protein LOC111499614 isoform X2 [Cucurbita maxima]
EVM0020184	278	192	120	98	74	67	5.08005	3.74568	2.40857	1.75803	1.35591	1.16354	0.00168009	-1.16159	down	--	--	--	--	--	--	--	Protein of unknown function (DUF1645)	--	S	Function unknown	PREDICTED: uncharacterized protein LOC103502406 [Cucumis melo]
EVM0012760	4227	1890	1401	1049	1375	1088	96.3667	45.9572	35.1877	23.453	31.424	23.6985	0.00597301	-1.01573	down	--	--	Molecular Function: calcium ion binding (GO:0005509);; Cellular Component: integral component of membrane (GO:0016021);;	--	--	[T]	Signal transduction mechanisms	EF hand;; EF-hand domain pair;; EF hand;; EF-hand domain pair;; EF-hand domain;; Secreted protein acidic and rich in cysteine Ca binding region;; Cytoskeletal-regulatory complex EF hand	Calmodulin-like protein 7 OS=Arabidopsis thaliana OX=3702 GN=CML7 PE=2 SV=1	DTZ	Cell cycle control, cell division, chromosome partitioning;; Signal transduction mechanisms;; Cytoskeleton	calmodulin-like protein 7 [Cucurbita moschata]
EVM0020777	102	74	64	21	20	24	1.27022	0.97722	0.87846	0.256328	0.249426	0.280388	2.68161e-05	-1.5315	down	[R]	General function prediction only	--	K14487|0|cmo:103490488|K14487 auxin responsive GH3 gene family | (RefSeq) indole-3-acetic acid-amido synthetase GH3.6-like	Plant hormone signal transduction (ko04075)	--	--	GH3 auxin-responsive promoter	Indole-3-acetic acid-amido synthetase GH3.6 OS=Arabidopsis thaliana OX=3702 GN=GH3.6 PE=1 SV=1	S	Function unknown	indole-3-acetic acid-amido synthetase GH3.6-like [Momordica charantia]
EVM0021092	248	289	229	92	144	88	8.1194	10.0896	8.22857	2.93568	4.70357	2.73506	0.000156134	-1.20354	down	--	--	Cellular Component: integral component of membrane (GO:0016021);;	--	--	--	--	--	--	S	Function unknown	uncharacterized protein LOC111482002 [Cucurbita maxima]
EVM0004043	446	380	460	42	74	22	3.92943	3.57426	4.46556	0.356047	0.649566	0.184671	6.31102e-14	-2.4874	down	--	--	Cellular Component: nucleus (GO:0005634);; Biological Process: regulation of transcription, DNA-templated (GO:0006355);; Molecular Function: lipid binding (GO:0008289);; Molecular Function: sequence-specific DNA binding (GO:0043565);;	K09338|0|csv:101218545|K09338 homeobox-leucine zipper protein | (RefSeq) homeobox-leucine zipper protein GLABRA 2	--	--	--	START domain;; Homeobox domain	Homeobox-leucine zipper protein GLABRA 2 OS=Arabidopsis thaliana OX=3702 GN=GL2 PE=2 SV=3	K	Transcription	homeobox-leucine zipper protein GLABRA 2-like [Cucurbita moschata]
EVM0017456	171	177	333	812	854	2791	5.0183	5.55862	10.7974	23.4802	25.2456	78.6241	2.09569e-05	1.64179	up	--	--	Molecular Function: DNA binding (GO:0003677);; Cellular Component: nucleus (GO:0005634);; Biological Process: regulation of transcription, DNA-templated (GO:0006355);;	--	--	--	--	No apical meristem (NAM) protein	Protein CUP-SHAPED COTYLEDON 3 OS=Arabidopsis thaliana OX=3702 GN=NAC031 PE=1 SV=1	S	Function unknown	protein CUP-SHAPED COTYLEDON 3 [Momordica charantia]
EVM0017277	119	72	120	17	25	15	2.10511	1.34759	2.33777	0.295697	0.428817	0.238015	3.746e-07	-1.84528	down	--	--	--	K09422|3.06094e-123|csv:101215779|K09422 myb proto-oncogene protein, plant | (RefSeq) transcription factor MYB24-like	--	[K]	Transcription	Myb-like DNA-binding domain;; Myb-like DNA-binding domain	Transcription factor MYB59 OS=Arabidopsis thaliana OX=3702 GN=MYB59 PE=2 SV=2	K	Transcription	PREDICTED: transcription factor MYB24-like [Cucumis sativus]
EVM0015608	12394	16264	15274	6150	8429	5092	183.338	256.686	249	89.2731	125.034	71.9868	1.78016e-06	-1.22244	down	[G]	Carbohydrate transport and metabolism	Biological Process: metabolic process (GO:0008152);; Molecular Function: transferase activity, transferring hexosyl groups (GO:0016758);;	K13691|0|csv:101216808|K13691 pathogen-inducible salicylic acid glucosyltransferase [EC:2.4.1.-] | (RefSeq) UDP-glycosyltransferase 74F2	--	[GC]	Carbohydrate transport and metabolism;; Energy production and conversion	UDP-glucoronosyl and UDP-glucosyl transferase	UDP-glycosyltransferase 74E2 OS=Arabidopsis thaliana OX=3702 GN=UGT74E2 PE=1 SV=1	S	Function unknown	UDP-glycosyltransferase 74G1-like isoform X2 [Cucurbita pepo subsp. pepo]
EVM0027811	154	52	104	2	25	20	3.28048	1.17635	2.44294	0.041888	0.52835	0.39594	0.00510386	-1.24944	down	[G]	Carbohydrate transport and metabolism	Molecular Function: hydrolase activity, hydrolyzing O-glycosyl compounds (GO:0004553);; Cellular Component: cell wall (GO:0005618);; Biological Process: xyloglucan metabolic process (GO:0010411);; Molecular Function: xyloglucan:xyloglucosyl transferase activity (GO:0016762);; Biological Process: cell wall biogenesis (GO:0042546);; Cellular Component: apoplast (GO:0048046);; Biological Process: ce…	K08235|0|csv:101221682|K08235 xyloglucan:xyloglucosyl transferase [EC:2.4.1.207] | (RefSeq) probable xyloglucan endotransglucosylase/hydrolase protein 32	--	--	--	Glycosyl hydrolases family 16;; Xyloglucan endo-transglycosylase (XET) C-terminus	Probable xyloglucan endotransglucosylase/hydrolase protein 32 OS=Arabidopsis thaliana OX=3702 GN=XTH32 PE=2 SV=1	G	Carbohydrate transport and metabolism	putative xyloglucan endotransglucosylase/hydrolase [Cucumis sativus]
EVM0017374	34	37	28	186	117	129	0.599898	0.697963	0.534845	3.22189	2.07328	2.17058	1.71286e-05	1.4685	up	--	--	--	--	--	[R]	General function prediction only	PPR repeat;; PPR repeat family;; PPR repeat;; Pentatricopeptide repeat domain;; Pentacotripeptide-repeat region of PRORP	Pentatricopeptide repeat-containing protein At3g18970 OS=Arabidopsis thaliana OX=3702 GN=PCMP-E93 PE=2 SV=1	S	Function unknown	PREDICTED: pentatricopeptide repeat-containing protein At3g18970 [Cucumis melo]
EVM0025006	1884	2114	1257	700	967	739	33.766	40.4271	24.8155	12.3105	17.3775	12.6459	8.77655e-06	-1.1823	down	--	--	Molecular Function: DNA binding (GO:0003677);; Cellular Component: nucleus (GO:0005634);; Cellular Component: cytosol (GO:0005829);;	--	--	--	--	SAND domain	Protein ULTRAPETALA 1 OS=Arabidopsis thaliana OX=3702 GN=ULT1 PE=1 SV=1	K	Transcription	PREDICTED: protein ULTRAPETALA 1-like [Cucumis sativus]
EVM0022567	2561	2546	3274	1149	1614	675	91.0355	96.5389	128.275	40.0695	57.5073	22.9348	0.000140921	-1.22736	down	--	--	Cellular Component: membrane (GO:0016020);;	--	--	--	--	Oleosin	Oleosin 18.2 kDa OS=Gossypium hirsutum OX=3635 GN=MATP6-A PE=2 SV=1	S	Function unknown	PREDICTED: oleosin 5-like [Cucumis melo]
EVM0001573	187	105	162	261	418	942	1.67115	1.00428	1.5955	2.2943	3.75228	8.0691	0.00720298	1.11574	up	[I]	Lipid transport and metabolism	Biological Process: lipid metabolic process (GO:0006629);; Molecular Function: hydrolase activity (GO:0016787);;	--	--	[I]	Lipid transport and metabolism	Lipase (class 3)	--	S	Function unknown	PREDICTED: uncharacterized protein LOC103501974 isoform X1 [Cucumis melo]
EVM0006843	756	937	798	79	309	172	32.9648	43.6018	38.3617	3.37978	13.5043	7.13666	5.26686e-06	-1.67581	down	--	--	--	--	--	--	--	Squash family serine protease inhibitor	--	--	--	hypothetical protein Csa_4G000830 [Cucumis sativus]
EVM0003483	41	56	38	129	119	171	0.834659	1.20581	0.84377	2.58472	2.42458	3.3367	0.0017518	1.10811	up	--	--	Cellular Component: origin recognition complex (GO:0000808);; Molecular Function: DNA binding (GO:0003677);; Cellular Component: nucleus (GO:0005634);; Biological Process: DNA replication (GO:0006260);;	K02606|0|csv:101220845|K02606 origin recognition complex subunit 4 | (RefSeq) origin of replication complex subunit 4	--	[L]	Replication, recombination and repair	Origin recognition complex (ORC) subunit 4 C-terminus;; AAA ATPase domain;; ATPase family associated with various cellular activities (AAA);; AAA domain	Origin of replication complex subunit 4 OS=Arabidopsis thaliana OX=3702 GN=ORC4 PE=1 SV=1	L	Replication, recombination and repair	origin of replication complex subunit 4 isoform X2 [Momordica charantia]
EVM0022853	741	857	1019	150	436	151	12.4813	15.4047	18.928	2.4685	7.36695	2.42246	0.000140921	-1.44355	down	--	--	--	--	--	--	--	ZF-HD protein dimerisation region	Mini zinc finger protein 1 OS=Arabidopsis thaliana OX=3702 GN=MIF1 PE=1 SV=1	S	Function unknown	mini zinc finger protein 1 [Cucurbita moschata]
EVM0020145	1478	1404	1084	667	808	681	239.239	242.474	193.346	105.814	131.165	105.234	1.05572e-06	-1.01779	down	--	--	--	--	--	--	--	--	--	--	--	PREDICTED: uncharacterized protein LOC103504558 [Cucumis melo]
EVM0016120	71	104	80	33	45	33	1.16322	1.81603	1.43482	0.522163	0.736761	0.505714	0.00815988	-1.05212	down	[G]	Carbohydrate transport and metabolism	Cellular Component: nucleus (GO:0005634);; Cellular Component: vacuole (GO:0005773);; Cellular Component: plasma membrane (GO:0005886);; Cellular Component: plasmodesma (GO:0009506);; Molecular Function: monosaccharide transmembrane transporter activity (GO:0015145);; Molecular Function: symporter activity (GO:0015293);; Biological Process: monosaccharide transport (GO:0015749);; Cellular Compone…	--	--	[R]	General function prediction only	Sugar (and other) transporter;; Major Facilitator Superfamily	Sugar carrier protein C OS=Ricinus communis OX=3988 GN=STC PE=2 SV=1	G	Carbohydrate transport and metabolism	sugar carrier protein C isoform X2 [Cucurbita pepo subsp. pepo]
EVM0013548	12588	14105	11651	3003	3822	1431	192.97	230.696	196.839	45.1687	58.75	20.9622	7.0395e-11	-1.96305	down	--	--	Cellular Component: plasma membrane (GO:0005886);; Biological Process: transport (GO:0006810);; Molecular Function: transmembrane transporter activity (GO:0022857);;	--	--	--	--	EamA-like transporter family	WAT1-related protein At4g30420 OS=Arabidopsis thaliana OX=3702 GN=At4g30420 PE=3 SV=1	S	Function unknown	WAT1-related protein At4g30420-like isoform X1 [Cucurbita maxima]
EVM0015103	62	63	101	226	155	278	0.912749	0.988005	1.62615	3.26633	2.28964	3.90509	0.00543045	1.02302	up	[QV]	Secondary metabolites biosynthesis, transport and catabolism;; Defense mechanisms	Molecular Function: monooxygenase activity (GO:0004497);; Molecular Function: iron ion binding (GO:0005506);; Molecular Function: oxidoreductase activity, acting on paired donors, with incorporation or reduction of molecular oxygen (GO:0016705);; Molecular Function: heme binding (GO:0020037);; Biological Process: oxidation-reduction process (GO:0055114);;	--	--	[QI]	Secondary metabolites biosynthesis, transport and catabolism;; Lipid transport and metabolism	Cytochrome P450	Cytochrome P450 97B2, chloroplastic OS=Glycine max OX=3847 GN=CYP97B2 PE=2 SV=1	Q	Secondary metabolites biosynthesis, transport and catabolism	cytochrome P450 97B2, chloroplastic [Cucurbita pepo subsp. pepo]
EVM0015921	538	471	524	292	117	65	5.57648	5.21013	5.98278	2.96796	1.21118	0.643322	0.00146451	-1.29549	down	--	--	Biological Process: lipid metabolic process (GO:0006629);; Molecular Function: hydrolase activity (GO:0016787);;	--	--	--	--	Lipase (class 3)	--	S	Function unknown	hypothetical protein Csa_7G325710 [Cucumis sativus]
EVM0012641	4100	1903	2954	160	439	140	52.872	26.1716	41.9683	2.01367	5.67068	1.72212	1.76841e-06	-1.91733	down	--	--	Molecular Function: catechol oxidase activity (GO:0004097);; Biological Process: pigment biosynthetic process (GO:0046148);; Molecular Function: metal ion binding (GO:0046872);; Biological Process: oxidation-reduction process (GO:0055114);;	K00422|0|cmo:103486180|K00422 polyphenol oxidase [EC:1.10.3.1] | (RefSeq) polyphenol oxidase, chloroplastic-like	Tyrosine metabolism (ko00350);; Isoquinoline alkaloid biosynthesis (ko00950)	--	--	Protein of unknown function (DUF_B2219);; Common central domain of tyrosinase;; Polyphenol oxidase middle domain	Polyphenol oxidase, chloroplastic OS=Malus domestica OX=3750 PE=2 SV=1	S	Function unknown	polyphenol oxidase, chloroplastic-like [Momordica charantia]
EVM0010205	357	336	199	144	150	129	37.7191	37.9161	23.1994	14.9278	15.8917	12.9934	0.000424454	-1.09166	down	--	--	--	--	--	--	--	--	--	--	--	hypothetical protein Csa_1G629040 [Cucumis sativus]

## Sheet: 6 VS 9
#ID	S1_Count	S2_Count	S3_Count	N1_Count	N2_Count	N3_Count	S1_FPKM	S2_FPKM	S3_FPKM	N1_FPKM	N2_FPKM	N3_FPKM	FDR	log2FC	regulated	COG_class	COG_class_annotation	GO_annotation	KEGG_annotation	KEGG_pathway_annotation	KOG_class	KOG_class_annotation	Pfam_annotation	Swiss-Prot_annotation	eggNOG_class	eggNOG_class_annotation	NR_annotation
EVM0027758	409	904	241	30	130	62	12.7101	28.7082	7.28685	0.967542	3.80434	1.90513	4.85561e-05	-2.06139	down	--	--	Cellular Component: endoplasmic reticulum (GO:0005783);; Biological Process: cellular response to phosphate starvation (GO:0016036);;	--	--	[P]	Inorganic ion transport and metabolism	SPX domain	SPX domain-containing protein 3 OS=Arabidopsis thaliana OX=3702 GN=SPX3 PE=2 SV=1	O	Posttranslational modification, protein turnover, chaperones	SPX domain-containing protein 3 [Cucurbita pepo subsp. pepo]
EVM0016550	195	171	289	553	564	563	5.97578	5.34578	8.61491	17.5721	16.272	17.0777	1.04522e-05	1.15595	up	--	--	--	--	--	--	--	Senescence regulator	--	S	Function unknown	uncharacterized protein LOC111498772 [Cucurbita maxima]
Sechium_edule_newGene_6754	27	7	74	390	339	394	0.646517	0.150502	1.75272	10.0853	7.83802	9.62627	1.86723e-05	2.18849	up	--	--	--	--	--	--	--	--	Vascular-related unknown protein 1 OS=Arabidopsis thaliana OX=3702 GN=VUP1 PE=2 SV=1	S	Function unknown	PREDICTED: uncharacterized protein LOC103495948 [Cucumis melo]
EVM0008290	83	72	98	497	116	302	1.05244	0.932843	1.21593	6.58004	1.39172	3.81805	0.00961917	1.31351	up	[G]	Carbohydrate transport and metabolism	Biological Process: transport (GO:0006810);; Cellular Component: integral component of membrane (GO:0016021);;	--	--	--	--	BT1 family	Probable folate-biopterin transporter 7 OS=Arabidopsis thaliana OX=3702 GN=At1g64890 PE=2 SV=1	G	Carbohydrate transport and metabolism	probable folate-biopterin transporter 7 isoform X1 [Cucurbita pepo subsp. pepo]
EVM0014106	8041	16090	9235	1931	2969	2787	198.709	406.36	222.291	49.5462	69.0639	68.2441	6.67767e-11	-2.05069	down	--	--	--	--	--	--	--	LSD1 zinc finger	Protein LOL1 OS=Arabidopsis thaliana OX=3702 GN=LOL1 PE=2 SV=1	S	Function unknown	PREDICTED: protein LOL1 [Cucumis sativus]
EVM0022043	2451	3553	4388	399	593	954	98.0971	145.318	171.037	16.5554	22.3283	37.8333	8.30897e-12	-2.2675	down	--	--	--	--	--	[O]	Posttranslational modification, protein turnover, chaperones	Ring finger domain;; RING-like zinc finger;; Zinc finger, C3HC4 type (RING finger);; RING-variant domain	RING-H2 finger protein ATL47 OS=Arabidopsis thaliana OX=3702 GN=ATL47 PE=2 SV=1	O	Posttranslational modification, protein turnover, chaperones	RING-H2 finger protein ATL2-like [Momordica charantia]
EVM0009479	15297	15922	10488	4914	6145	9116	144.221	153.394	96.3004	48.108	54.5416	85.1763	0.00028594	-1.10414	down	--	--	Molecular Function: DNA binding (GO:0003677);; Cellular Component: nucleus (GO:0005634);;	--	--	--	--	SBP domain	Squamosa promoter-binding-like protein 6 OS=Arabidopsis thaliana OX=3702 GN=SPL6 PE=1 SV=2	S	Function unknown	PREDICTED: squamosa promoter-binding-like protein 6 isoform X1 [Cucumis sativus]
EVM0024180	2585	3284	2874	1178	1251	1963	56.719	73.6328	61.4206	26.8278	25.8293	42.6706	7.52244e-05	-1.06764	down	--	--	--	--	--	--	--	WRKY DNA -binding domain	Probable WRKY transcription factor 71 OS=Arabidopsis thaliana OX=3702 GN=WRKY71 PE=2 SV=1	K	Transcription	PREDICTED: probable WRKY transcription factor 12 [Cucumis sativus]
EVM0008173	316	171	211	37	115	110	1.61269	0.888475	1.04532	0.196032	0.551928	0.553665	0.00880947	-1.24119	down	[K]	Transcription	Molecular Function: protein kinase activity (GO:0004672);; Molecular Function: ATP binding (GO:0005524);; Biological Process: protein phosphorylation (GO:0006468);; Cellular Component: integral component of membrane (GO:0016021);;	--	--	--	--	Protein kinase domain;; Protein tyrosine kinase;; Leucine Rich repeats (2 copies);; Leucine rich repeat;; Leucine rich repeat N-terminal domain;; Leucine Rich Repeat	Probably inactive leucine-rich repeat receptor-like protein kinase At5g06940 OS=Arabidopsis thaliana OX=3702 GN=At5g06940 PE=3 SV=1	S	Function unknown	probably inactive leucine-rich repeat receptor-like protein kinase At5g06940 [Momordica charantia]
EVM0006811	144	115	142	20	70	31	1.88715	1.54118	1.81207	0.265022	0.864606	0.392774	0.00266786	-1.44791	down	[G]	Carbohydrate transport and metabolism	Cellular Component: integral component of membrane (GO:0016021);; Biological Process: transmembrane transport (GO:0055085);;	K08193|0|csv:101216550|K08193 MFS transporter, ACS family, solute carrier family 17 (sodium-dependent inorganic phosphate cotransporter), other | (RefSeq) probable anion transporter 3, chloroplastic	--	[G]	Carbohydrate transport and metabolism	Major Facilitator Superfamily;; Sugar (and other) transporter	Probable anion transporter 3, chloroplastic OS=Arabidopsis thaliana OX=3702 GN=ANTR3 PE=2 SV=2	G	Carbohydrate transport and metabolism	probable anion transporter 3, chloroplastic [Cucurbita moschata]
EVM0015543	255	305	251	49	132	72	3.80723	4.64549	3.64193	0.749694	1.85464	1.05506	0.000114065	-1.552	down	--	--	Molecular Function: DNA binding (GO:0003677);; Molecular Function: aspartic-type endopeptidase activity (GO:0004190);; Biological Process: proteolysis (GO:0006508);; Biological Process: protein catabolic process (GO:0030163);;	--	--	[O]	Posttranslational modification, protein turnover, chaperones	Xylanase inhibitor N-terminal;; Xylanase inhibitor C-terminal;; Eukaryotic aspartyl protease	Aspartyl protease AED3 OS=Arabidopsis thaliana OX=3702 GN=AED3 PE=1 SV=1	O	Posttranslational modification, protein turnover, chaperones	aspartyl protease AED3 [Cucurbita pepo subsp. pepo]
EVM0011691	432	358	404	1381	681	1952	7.11976	6.0209	6.48409	23.6484	10.5664	31.8991	0.000254904	1.40035	up	--	--	Molecular Function: transcription factor activity, sequence-specific DNA binding (GO:0003700);; Cellular Component: nucleus (GO:0005634);; Biological Process: regulation of transcription, DNA-templated (GO:0006355);; Molecular Function: sequence-specific DNA binding (GO:0043565);;	K09338|4.77393e-169|cmo:103489099|K09338 homeobox-leucine zipper protein | (RefSeq) homeobox-leucine zipper protein ATHB-13	--	[K]	Transcription	Homeobox associated leucine zipper;; Homeobox domain;; Homeobox KN domain	Homeobox-leucine zipper protein ATHB-13 OS=Arabidopsis thaliana OX=3702 GN=ATHB-13 PE=2 SV=2	K	Transcription	homeobox-leucine zipper protein ATHB-13-like [Cucurbita moschata]
EVM0013825	263	388	437	741	1066	1179	6.44572	9.717	10.4351	18.8548	24.6003	28.6328	4.30701e-05	1.20855	up	--	--	--	--	--	--	--	--	Protein BIC1 OS=Arabidopsis thaliana OX=3702 GN=BIC1 PE=1 SV=1	S	Function unknown	protein BIC1 [Momordica charantia]
EVM0021594	471	610	429	205	162	205	5.45147	7.21984	4.84545	2.45719	1.75837	2.35335	7.6336e-07	-1.42308	down	[I]	Lipid transport and metabolism	Molecular Function: catalytic activity (GO:0003824);; Biological Process: metabolic process (GO:0008152);; Cellular Component: integral component of membrane (GO:0016021);;	--	--	[I]	Lipid transport and metabolism	AMP-binding enzyme	Probable acyl-activating enzyme 17, peroxisomal OS=Arabidopsis thaliana OX=3702 GN=AAE17 PE=2 SV=1	I	Lipid transport and metabolism	probable acyl-activating enzyme 17, peroxisomal [Cucurbita moschata]
EVM0022749	1156	777	596	244	377	171	24.9408	17.1392	12.5243	5.46354	7.6447	3.65821	2.8158e-05	-1.57113	down	--	--	Cellular Component: plastid (GO:0009536);; Molecular Function: 2-alkenal reductase [NAD(P)] activity (GO:0032440);; Biological Process: oxidation-reduction process (GO:0055114);;	--	--	--	--	PAP_fibrillin	Chromoplast-specific carotenoid-associated protein, chromoplastic OS=Cucumis sativus OX=3659 GN=CHRC PE=1 SV=1	S	Function unknown	chromoplast-specific carotenoid-associated protein, chromoplastic-like [Cucurbita moschata]
EVM0000131	497	310	569	676	2157	1053	4.98585	3.18313	5.56627	7.0506	20.4013	10.4844	0.00849585	1.13512	up	[G]	Carbohydrate transport and metabolism	Molecular Function: glycogen (starch) synthase activity (GO:0004373);; Cellular Component: amyloplast (GO:0009501);; Cellular Component: chloroplast (GO:0009507);; Biological Process: starch biosynthetic process (GO:0019252);;	K13679|0|cmo:103482870|K13679 granule-bound starch synthase [EC:2.4.1.242] | (RefSeq) granule-bound starch synthase 1, chloroplastic/amyloplastic	--	--	--	Starch synthase catalytic domain;; Glycosyl transferases group 1;; Glycosyl transferases group 1	Granule-bound starch synthase 1, chloroplastic/amyloplastic OS=Antirrhinum majus OX=4151 GN=WAXY PE=2 SV=1	G	Carbohydrate transport and metabolism	granule-bound starch synthase 1, chloroplastic/amyloplastic-like [Cucurbita maxima]
EVM0025226	104	82	134	378	690	417	7.88103	6.2785	9.84967	29.7036	49.222	31.3452	1.05899e-08	1.85765	up	--	--	--	--	--	--	--	--	--	--	--	PREDICTED: uncharacterized protein LOC103497202 [Cucumis melo]
EVM0023349	72	71	88	18	29	32	0.442332	0.44657	0.527231	0.114484	0.164246	0.195282	0.000984697	-1.40105	down	--	--	--	--	--	[T]	Signal transduction mechanisms	NB-ARC domain;; Leucine rich repeat	Probable disease resistance protein At4g27220 OS=Arabidopsis thaliana OX=3702 GN=At4g27220 PE=2 SV=1	S	Function unknown	probable disease resistance protein At4g27220 [Momordica charantia]
Sechium_edule_newGene_2376	127	204	161	18	29	27	3.02247	4.97761	3.73787	0.435577	0.644993	0.624406	1.39957e-10	-2.42861	down	--	--	Cellular Component: integral component of membrane (GO:0016021);;	--	--	--	--	--	--	S	Function unknown	hypothetical protein POPTR_005G055500v3 [Populus trichocarpa]
EVM0018551	169	306	152	1002	528	879	1.77547	3.29194	1.56139	10.9693	5.23501	9.18272	0.000163365	1.51891	up	--	--	--	--	--	--	--	Plant protein 1589 of unknown function (A_thal_3526)	--	S	Function unknown	uncharacterized protein LOC111016316 isoform X1 [Momordica charantia]
EVM0006883	230	339	390	803	644	852	5.53837	8.34115	9.15134	20.0942	14.6108	20.336	0.00052961	1.04079	up	--	--	Cellular Component: chloroplast (GO:0009507);; Biological Process: embryo development ending in seed dormancy (GO:0009793);;	--	--	--	--	--	CCG-binding protein 1 OS=Arabidopsis thaliana OX=3702 GN=MEE14 PE=1 SV=1	S	Function unknown	CCG-binding protein 1 [Cucurbita maxima]
EVM0026392	1004	1708	884	445	464	446	31.3807	54.5389	26.8881	14.427	13.6504	13.816	1.54614e-05	-1.40833	down	--	--	--	--	--	--	--	--	--	--	--	uncharacterized protein LOC111810104 [Cucurbita pepo subsp. pepo]
EVM0024033	7050	20456	6425	4959	4457	4204	63.2069	187.423	56.1083	46.1645	37.6174	37.3529	0.00706896	-1.21271	down	[P]	Inorganic ion transport and metabolism	Molecular Function: voltage-gated chloride channel activity (GO:0005247);; Biological Process: chloride transport (GO:0006821);; Cellular Component: integral component of membrane (GO:0016021);; Biological Process: regulation of anion transmembrane transport (GO:1903959);;	K05016|0|csv:101210008|K05016 chloride channel 7 | (RefSeq) CLCA; chloride channel protein CLC-b-like	--	[P]	Inorganic ion transport and metabolism	Voltage gated chloride channel;; CBS domain	Chloride channel protein CLC-b OS=Arabidopsis thaliana OX=3702 GN=CLC-B PE=1 SV=1	P	Inorganic ion transport and metabolism	chloride channel protein CLC-b-like [Cucumis sativus]
EVM0014764	8387	10754	6195	3502	3687	2731	105.541	138.298	75.9298	45.7587	43.6791	34.0561	8.99794e-07	-1.38877	down	--	--	--	--	--	--	--	--	--	S	Function unknown	PREDICTED: uncharacterized protein LOC101216149 [Cucumis sativus]
EVM0018583	992	1184	1186	343	721	433	24.5445	29.9508	28.5899	8.80941	16.7861	10.6021	0.000111783	-1.20459	down	[O]	Posttranslational modification, protein turnover, chaperones	Biological Process: protein folding (GO:0006457);; Molecular Function: unfolded protein binding (GO:0051082);;	K09510|2.03067e-172|csv:101207327|K09510 DnaJ homolog subfamily B member 4 | (RefSeq) dnaJ homolog subfamily B member 13-like	--	[O]	Posttranslational modification, protein turnover, chaperones	DnaJ C terminal domain;; DnaJ domain	DnaJ protein homolog 2 OS=Allium porrum OX=4681 GN=LDJ2 PE=2 SV=1	O	Posttranslational modification, protein turnover, chaperones	dnaJ homolog subfamily B member 13-like [Cucurbita pepo subsp. pepo]
EVM0018833	62	72	84	17	5	22	7.48779	8.92696	9.97922	2.08524	0.551216	2.5449	0.00142306	-1.67281	down	--	--	--	--	--	--	--	--	--	S	Function unknown	hypothetical protein KK1_040463 [Cajanus cajan]
EVM0014594	299	155	336	771	821	776	2.48904	1.31093	2.72352	6.65769	6.43397	6.39417	1.39051e-05	1.33546	up	[L]	Replication, recombination and repair	--	K10706|0|cmo:103499555|K10706 senataxin [EC:3.6.4.-] | (RefSeq) probable helicase MAGATAMA 3	--	[A]	RNA processing and modification	AAA domain;; AAA domain;; AAA domain;; Viral (Superfamily 1) RNA helicase;; AAA domain;; UvrD/REP helicase N-terminal domain	Probable helicase MAGATAMA 3 OS=Arabidopsis thaliana OX=3702 GN=MAA3 PE=2 SV=1	L	Replication, recombination and repair	probable helicase MAGATAMA 3 isoform X1 [Cucurbita pepo subsp. pepo]
EVM0027687	191	242	393	1133	447	841	2.85286	3.69277	5.70694	17.5788	6.28104	12.4441	0.00588508	1.19819	up	--	--	--	--	--	--	--	--	--	S	Function unknown	uncharacterized protein LOC111499670 isoform X1 [Cucurbita maxima]
EVM0026648	43	29	143	270	430	553	1.01903	0.678601	3.29224	6.64401	9.58223	12.9899	0.000472785	1.75194	up	--	--	--	--	--	--	--	Protein of unknown function, DUF617	Protein MIZU-KUSSEI 1 OS=Arabidopsis thaliana OX=3702 GN=MIZ1 PE=1 SV=1	S	Function unknown	protein MIZU-KUSSEI 1-like [Cucurbita moschata]
EVM0007527	3200	7716	3319	1992	2198	2222	71.8371	177.025	72.5575	46.4251	46.4435	49.4279	0.00374865	-1.13846	down	--	--	Molecular Function: binding (GO:0005488);;	--	--	[R]	General function prediction only	C2H2-type zinc finger;; C2H2-type zinc finger	Zinc finger protein ZAT10 OS=Arabidopsis thaliana OX=3702 GN=ZAT10 PE=2 SV=1	S	Function unknown	PREDICTED: zinc finger protein ZAT10-like [Cucumis melo]
EVM0003294	474	371	442	67	227	200	5.74545	4.5866	5.21331	0.838957	2.58179	2.40055	0.00319334	-1.27452	down	[E]	Amino acid transport and metabolism	Molecular Function: L-glutamate transmembrane transporter activity (GO:0005313);; Cellular Component: integral component of plasma membrane (GO:0005887);; Molecular Function: L-lysine transmembrane transporter activity (GO:0015189);; Molecular Function: antiporter activity (GO:0015297);; Biological Process: L-arginine import (GO:0043091);; Biological Process: L-glutamate import (GO:0051938);; Bio…	--	--	[E]	Amino acid transport and metabolism	Amino acid permease;; Amino acid permease;; C-terminus of AA_permease	Cationic amino acid transporter 5 OS=Arabidopsis thaliana OX=3702 GN=CAT5 PE=1 SV=1	E	Amino acid transport and metabolism	cationic amino acid transporter 5 [Cucurbita moschata]
EVM0016359	304	167	174	81	109	95	5.02081	2.81544	2.80202	1.39109	1.69277	1.55284	0.00202071	-1.15493	down	--	--	--	--	--	[T]	Signal transduction mechanisms	RhoGAP domain;; P21-Rho-binding domain	Rho GTPase-activating protein 1 OS=Arabidopsis thaliana OX=3702 GN=ROPGAP1 PE=2 SV=1	S	Function unknown	PREDICTED: rho GTPase-activating protein 1 [Cucumis sativus]
EVM0014299	6204	4740	3363	1107	1551	2453	42.3127	33.0386	22.3361	7.83399	9.95691	16.5811	2.40907e-05	-1.4543	down	[T]	Signal transduction mechanisms	Molecular Function: phosphorelay sensor kinase activity (GO:0000155);; Biological Process: phosphorelay signal transduction system (GO:0000160);; Molecular Function: ATP binding (GO:0005524);; Cellular Component: intracellular (GO:0005622);; Biological Process: signal transduction by protein phosphorylation (GO:0023014);;	K20715|0|cmo:103501896|K20715 phototropin [EC:2.7.11.1] | (RefSeq) phototropin-1	--	--	--	Protein kinase domain;; PAS domain;; Protein tyrosine kinase;; PAS fold;; PAS fold;; PAS fold	Phototropin-1 OS=Arabidopsis thaliana OX=3702 GN=PHOT1 PE=1 SV=1	T	Signal transduction mechanisms	phototropin-1 isoform X2 [Momordica charantia]
EVM0004427	281	123	222	439	582	504	2.95737	1.32356	2.27468	4.80089	5.77053	5.25963	0.00319334	1.03609	up	--	--	Molecular Function: DNA binding (GO:0003677);; Molecular Function: zinc ion binding (GO:0008270);;	--	--	[K]	Transcription	Plus-3 domain;; SWIB/MDM2 domain	Uncharacterized protein At5g08430 OS=Arabidopsis thaliana OX=3702 GN=At5g08430 PE=1 SV=2	B	Chromatin structure and dynamics	uncharacterized protein At5g08430-like [Cucurbita moschata]
EVM0025604	215	205	482	64	108	128	2.33801	2.28117	5.12178	0.724094	1.10597	1.37906	0.00118404	-1.41136	down	[OT]	Posttranslational modification, protein turnover, chaperones;; Signal transduction mechanisms	Biological Process: metabolic process (GO:0008152);; Molecular Function: amino acid binding (GO:0016597);; Molecular Function: nucleotidyltransferase activity (GO:0016779);;	--	--	--	--	ACT domain;; ACT domain;; ACT domain	ACT domain-containing protein ACR4 OS=Arabidopsis thaliana OX=3702 GN=ACR4 PE=2 SV=1	S	Function unknown	ACT domain-containing protein ACR4-like isoform X1 [Momordica charantia]
EVM0023834	2145	3733	1536	786	1602	832	50.8516	90.4581	35.4681	19.3409	35.762	19.5424	0.00636914	-1.15756	down	--	--	Cellular Component: integral component of membrane (GO:0016021);;	--	--	--	--	--	--	S	Function unknown	uncharacterized protein LOC111490949 [Cucurbita maxima]
EVM0022507	43	20	52	80	187	248	1.88402	0.90061	2.20818	3.63879	7.72692	10.832	0.0025619	1.5068	up	--	--	Biological Process: proteolysis (GO:0006508);; Molecular Function: peptidase activity (GO:0008233);;	--	--	--	--	Probable lipid transfer	Non-specific lipid-transfer protein 2 OS=Prunus armeniaca OX=36596 PE=1 SV=1	U	Intracellular trafficking, secretion, and vesicular transport	non-specific lipid-transfer protein 2-like [Cucurbita moschata]
EVM0018845	2933	1968	2465	254	505	1531	66.8571	45.822	54.7182	6.00125	10.8337	34.586	0.0053279	-1.38883	down	[P]	Inorganic ion transport and metabolism	--	K01673|5.77689e-162|cmo:103488130|K01673 carbonic anhydrase [EC:4.2.1.1] | (RefSeq) beta carbonic anhydrase 5, chloroplastic-like	Nitrogen metabolism (ko00910)	[P]	Inorganic ion transport and metabolism	Carbonic anhydrase	Beta carbonic anhydrase 5, chloroplastic OS=Arabidopsis thaliana OX=3702 GN=BCA5 PE=2 SV=1	P	Inorganic ion transport and metabolism	beta carbonic anhydrase 5, chloroplastic-like isoform X3 [Cucurbita pepo subsp. pepo]
EVM0019699	454	780	357	212	172	253	13.6351	23.9656	10.4447	6.59304	4.84606	7.52822	0.00134363	-1.26765	down	[C]	Energy production and conversion	Molecular Function: electron carrier activity (GO:0009055);; Cellular Component: chloroplast (GO:0009507);; Biological Process: electron transport chain (GO:0022900);; Molecular Function: metal ion binding (GO:0046872);; Molecular Function: 2 iron, 2 sulfur cluster binding (GO:0051537);;	K02639|4.18926e-71|cmo:103483712|K02639 ferredoxin | (RefSeq) ferredoxin-1	Photosynthesis (ko00195)	--	--	2Fe-2S iron-sulfur cluster binding domain	Ferredoxin C 1, chloroplastic OS=Arabidopsis thaliana OX=3702 GN=FDC1 PE=1 SV=1	C	Energy production and conversion	PREDICTED: ferredoxin-1 [Cucumis melo]
EVM0004674	165	150	264	689	565	542	2.20063	2.03539	3.43178	9.55325	7.10478	7.17336	4.3033e-06	1.38537	up	[E]	Amino acid transport and metabolism	Molecular Function: serine-type carboxypeptidase activity (GO:0004185);; Biological Process: proteolysis (GO:0006508);;	K16297|0|csv:101210351|K16297 serine carboxypeptidase-like clade II [EC:3.4.16.-] | (RefSeq) serine carboxypeptidase-like 42	--	[OE]	Posttranslational modification, protein turnover, chaperones;; Amino acid transport and metabolism	Serine carboxypeptidase	Serine carboxypeptidase-like 42 OS=Arabidopsis thaliana OX=3702 GN=SCPL42 PE=2 SV=1	E	Amino acid transport and metabolism	serine carboxypeptidase-like 42 [Momordica charantia]
EVM0002414	1228	3718	1345	522	1164	580	12.2829	38.0012	13.0978	5.41988	10.956	5.74036	0.00685583	-1.29694	down	[T]	Signal transduction mechanisms	Molecular Function: ATP binding (GO:0005524);; Cellular Component: integral component of membrane (GO:0016021);; Molecular Function: ATPase activity (GO:0016887);;	--	--	[Q]	Secondary metabolites biosynthesis, transport and catabolism	ABC-2 type transporter;; ABC transporter;; ABC-2 family transporter protein;; AAA domain, putative AbiEii toxin, Type IV TA system	ABC transporter G family member 25 OS=Arabidopsis thaliana OX=3702 GN=ABCG25 PE=2 SV=1	V	Defense mechanisms	ABC transporter G family member 25-like [Cucurbita maxima]
EVM0011688	667	1275	835	401	364	418	8.15083	15.9164	9.93968	5.08066	4.18841	5.05555	0.000132576	-1.24849	down	[GR]	Carbohydrate transport and metabolism;; General function prediction only	Biological Process: metabolic process (GO:0008152);; Molecular Function: hydrolase activity (GO:0016787);;	--	--	[R]	General function prediction only	Haloacid dehalogenase-like hydrolase;; haloacid dehalogenase-like hydrolase;; HAD-hyrolase-like	5-amino-6-(5-phospho-D-ribitylamino)uracil phosphatase, chloroplastic OS=Arabidopsis thaliana OX=3702 GN=PYRP2 PE=1 SV=1	S	Function unknown	5-amino-6-(5-phospho-D-ribitylamino)uracil phosphatase, chloroplastic-like [Cucurbita pepo subsp. pepo]
EVM0021276	3295	2561	3539	8748	8559	7972	121.661	96.6031	127.254	335.433	297.516	291.731	2.07934e-15	1.26769	up	[K]	Transcription	Biological Process: mRNA splicing, via spliceosome (GO:0000398);; Molecular Function: RNA binding (GO:0003723);; Cellular Component: U5 snRNP (GO:0005682);; Cellular Component: U1 snRNP (GO:0005685);; Cellular Component: U2 snRNP (GO:0005686);; Cellular Component: U4 snRNP (GO:0005687);; Cellular Component: U12-type spliceosomal complex (GO:0005689);; Cellular Component: small nucleolar ribonucle…	K11099|1.20271e-48|csv:101214972|K11099 small nuclear ribonucleoprotein G | (RefSeq) probable small nuclear ribonucleoprotein G	Spliceosome (ko03040)	[A]	RNA processing and modification	LSM domain	Probable small nuclear ribonucleoprotein G OS=Arabidopsis thaliana OX=3702 GN=At2g23930 PE=3 SV=1	K	Transcription	PREDICTED: probable small nuclear ribonucleoprotein G [Cucumis sativus]
Sechium_edule_newGene_6785	1439	766	2527	717	397	583	20.8745	9.52773	34.1381	9.29426	5.00977	7.27988	0.00189449	-1.31899	down	--	--	Molecular Function: structural constituent of ribosome (GO:0003735);; Biological Process: translation (GO:0006412);; Cellular Component: large ribosomal subunit (GO:0015934);;	K02907|4.70204e-27|cmo:103495997|K02907 large subunit ribosomal protein L30 | (RefSeq) 50S ribosomal protein L30	Ribosome (ko03010)	--	--	--	--	J	Translation, ribosomal structure and biogenesis	uncharacterized protein LOC111451121 [Cucurbita moschata]
EVM0001550	7260	5920	5167	2710	3208	2233	137.764	114.783	95.4931	53.4023	57.3033	41.9888	4.16678e-08	-1.24636	down	[M]	Cell wall/membrane/envelope biogenesis	Molecular Function: protein serine/threonine kinase activity (GO:0004674);; Molecular Function: ATP binding (GO:0005524);; Biological Process: protein phosphorylation (GO:0006468);;	--	--	[T]	Signal transduction mechanisms	Protein kinase domain;; Protein tyrosine kinase	Phosphoenolpyruvate carboxylase kinase 1 OS=Arabidopsis thaliana OX=3702 GN=PPCK1 PE=1 SV=1	T	Signal transduction mechanisms	phosphoenolpyruvate carboxylase kinase 1-like [Cucurbita maxima]
EVM0021946	8283	8244	7124	3634	3867	3427	78.5278	79.8723	65.7776	35.7751	34.5115	32.1955	5.36038e-15	-1.22372	down	--	--	--	K13463|0|cmo:103501422|K13463 coronatine-insensitive protein 1 | (RefSeq) coronatine-insensitive protein 1	Plant hormone signal transduction (ko04075)	[R]	General function prediction only	--	Coronatine-insensitive protein 1 OS=Arabidopsis thaliana OX=3702 GN=COI1 PE=1 SV=1	S	Function unknown	coronatine-insensitive protein 1 [Cucurbita maxima]
EVM0014687	134	54	112	16	32	41	1.50497	0.617374	1.22508	0.182006	0.33802	0.44813	0.00540264	-1.40625	down	--	--	--	--	--	--	--	N-terminal C2 in EEIG1 and EHBP1 proteins	--	S	Function unknown	uncharacterized protein LOC111491769 [Cucurbita maxima]
EVM0025873	936	1480	490	157	220	288	25.5601	41.3196	13.0253	4.45337	5.63629	7.77661	5.48701e-06	-1.8875	down	--	--	Cellular Component: integral component of membrane (GO:0016021);;	--	--	--	--	AWPM-19-like family	Membrane protein PM19L OS=Oryza sativa subsp. japonica OX=39947 GN=PM19L PE=2 SV=1	S	Function unknown	PREDICTED: uncharacterized protein LOC103499466 [Cucumis melo]
EVM0018122	54243	42621	36958	5598	16113	9116	784.25	629.699	520.42	84.0332	219.309	130.605	4.77184e-09	-2.00312	down	[QV]	Secondary metabolites biosynthesis, transport and catabolism;; Defense mechanisms	Molecular Function: monooxygenase activity (GO:0004497);; Molecular Function: iron ion binding (GO:0005506);; Molecular Function: oxidoreductase activity, acting on paired donors, with incorporation or reduction of molecular oxygen (GO:0016705);; Molecular Function: lyase activity (GO:0016829);; Molecular Function: heme binding (GO:0020037);; Biological Process: oxidation-reduction process (GO:00…	K01723|0|csv:101211324|K01723 hydroperoxide dehydratase [EC:4.2.1.92] | (RefSeq) HPL, HPL1; allene oxide synthase, chloroplastic-like	alpha-Linolenic acid metabolism (ko00592)	--	--	Cytochrome P450	Allene oxide synthase 3 OS=Solanum lycopersicum OX=4081 GN=AOS3 PE=1 SV=1	Q	Secondary metabolites biosynthesis, transport and catabolism	allene oxide synthase 3-like [Cucurbita pepo subsp. pepo]
EVM0011476	120	105	93	51	28	46	1.89567	1.68762	1.43213	0.826719	0.403114	0.714388	0.00379938	-1.23508	down	--	--	Cellular Component: integral component of membrane (GO:0016021);;	--	--	[DKT]	Cell cycle control, cell division, chromosome partitioning;; Transcription;; Signal transduction mechanisms	LEM3 (ligand-effect modulator 3) family / CDC50 family	Putative ALA-interacting subunit 4 OS=Arabidopsis thaliana OX=3702 GN=ALIS4 PE=2 SV=2	DKT	Cell cycle control, cell division, chromosome partitioning;; Transcription;; Signal transduction mechanisms	ALA-interacting subunit 5-like isoform X1 [Cucurbita pepo subsp. pepo]
EVM0012122	1937	3307	1497	1172	736	1061	223.4	389.746	168.148	140.282	79.8945	121.169	0.00262859	-1.15911	down	--	--	--	--	--	--	--	--	--	--	--	probable galactinol--sucrose galactosyltransferase 6 isoform X1 [Cucurbita maxima]
EVM0022203	139	99	193	293	392	429	2.21285	1.61349	2.99991	4.85318	5.89087	6.77679	0.000697322	1.12141	up	--	--	Molecular Function: DNA binding (GO:0003677);; Cellular Component: nucleus (GO:0005634);; Biological Process: regulation of transcription, DNA-templated (GO:0006355);;	--	--	[O]	Posttranslational modification, protein turnover, chaperones	Myb-like DNA-binding domain	Protein REVEILLE 8 OS=Arabidopsis thaliana OX=3702 GN=RVE8 PE=2 SV=1	K	Transcription	PREDICTED: protein REVEILLE 8-like isoform X2 [Cucumis melo]
EVM0005384	2688	3868	2059	837	1508	1142	36.9076	54.2876	27.5414	11.9351	19.4915	15.543	7.13422e-05	-1.32007	down	--	--	Biological Process: transcription, DNA-templated (GO:0006351);;	--	--	--	--	AP2 domain	Dehydration-responsive element-binding protein 2C OS=Arabidopsis thaliana OX=3702 GN=DREB2C PE=2 SV=2	K	Transcription	PREDICTED: dehydration-responsive element-binding protein 2C isoform X2 [Cucumis sativus]
EVM0010768	8875	7935	6458	2628	2729	2175	74.2693	67.8594	52.6358	22.8341	21.5002	18.0378	1.1011e-16	-1.69227	down	[TK]	Signal transduction mechanisms;; Transcription	Biological Process: phosphorelay signal transduction system (GO:0000160);; Molecular Function: DNA binding (GO:0003677);; Molecular Function: transcription factor activity, sequence-specific DNA binding (GO:0003700);; Cellular Component: nucleus (GO:0005634);; Biological Process: regulation of transcription, DNA-templated (GO:0006355);; Molecular Function: kinase activity (GO:0016301);; Biologica…	K14491|0|cmo:103483874|K14491 two-component response regulator ARR-B family | (RefSeq) two-component response regulator ARR2-like	Plant hormone signal transduction (ko04075)	[K]	Transcription	Response regulator receiver domain;; Myb-like DNA-binding domain	Two-component response regulator ARR2 OS=Arabidopsis thaliana OX=3702 GN=ARR2 PE=1 SV=1	T	Signal transduction mechanisms	two-component response regulator ARR2-like isoform X1 [Cucurbita maxima]
EVM0010865	506	743	819	261	404	367	9.8835	14.8275	15.579	5.29667	7.4203	7.10875	0.000398161	-1.0603	down	--	--	--	--	--	--	--	Phloem protein 2	F-box protein PP2-A12 OS=Arabidopsis thaliana OX=3702 GN=P2A12 PE=2 SV=1	S	Function unknown	F-box protein PP2-A12-like [Cucurbita moschata]
EVM0006695	10846	15891	13024	3496	4927	5003	234.132	350.55	273.843	78.3547	100.113	107.036	1.45734e-12	-1.62842	down	--	--	--	--	--	--	--	Salt stress response/antifungal	Cysteine-rich receptor-like protein kinase 25 OS=Arabidopsis thaliana OX=3702 GN=CRK25 PE=3 SV=1	--	--	cysteine-rich receptor-like protein kinase 25 [Cucurbita maxima]
EVM0008379	560	514	730	1998	1038	2075	7.12564	6.68367	9.05504	26.4378	12.4473	26.1988	0.000196505	1.2437	up	--	--	Molecular Function: calmodulin binding (GO:0005516);; Cellular Component: plasma membrane (GO:0005886);; Biological Process: defense response (GO:0006952);; Biological Process: response to biotic stimulus (GO:0009607);; Cellular Component: integral component of membrane (GO:0016021);;	K08472|0|csv:101211868|K08472 mlo protein | (RefSeq) MLO-like protein 1	--	--	--	Mlo family	MLO-like protein 1 OS=Arabidopsis thaliana OX=3702 GN=MLO1 PE=1 SV=1	D	Cell cycle control, cell division, chromosome partitioning	MLO-like protein 1 [Cucurbita pepo subsp. pepo]
EVM0003753	59	41	76	137	253	212	0.944396	0.667656	1.1981	2.3036	3.84602	3.38906	0.000254904	1.41055	up	[I]	Lipid transport and metabolism	Cellular Component: chloroplast thylakoid (GO:0009534);; Cellular Component: chloroplast envelope (GO:0009941);; Molecular Function: hydrolase activity (GO:0016787);;	--	--	[R]	General function prediction only	Alpha/beta hydrolase family;; alpha/beta hydrolase fold;; Serine aminopeptidase, S33	Pheophytinase, chloroplastic OS=Arabidopsis thaliana OX=3702 GN=PPH PE=1 SV=1	S	Function unknown	pheophytinase, chloroplastic [Cucurbita moschata]
EVM0010299	416	550	577	957	1652	1473	14.0437	18.9839	18.9838	33.6016	52.5546	49.3318	1.90642e-05	1.17058	up	--	--	Cellular Component: cytoplasm (GO:0005737);; Biological Process: metal ion transport (GO:0030001);; Molecular Function: transition metal ion binding (GO:0046914);; Biological Process: cellular transition metal ion homeostasis (GO:0046916);;	--	--	[P]	Inorganic ion transport and metabolism	--	Heavy metal-associated isoprenylated plant protein 39 OS=Arabidopsis thaliana OX=3702 GN=HIPP39 PE=2 SV=1	S	Function unknown	heavy metal-associated isoprenylated plant protein 39 [Morus notabilis]
EVM0021559	120	169	191	418	431	325	1.47255	2.1206	2.27721	5.32513	4.98697	3.94927	0.000709772	1.05884	up	[E]	Amino acid transport and metabolism	Molecular Function: transporter activity (GO:0005215);; Biological Process: oligopeptide transport (GO:0006857);; Cellular Component: integral component of membrane (GO:0016021);;	K14638|0|cmo:103486351|K14638 solute carrier family 15 (peptide/histidine transporter), member 3/4 | (RefSeq) protein NRT1/ PTR FAMILY 5.6	--	[E]	Amino acid transport and metabolism	POT family;; Major Facilitator Superfamily	Protein NRT1/ PTR FAMILY 5.6 OS=Arabidopsis thaliana OX=3702 GN=NPF5.6 PE=2 SV=1	E	Amino acid transport and metabolism	protein NRT1/ PTR FAMILY 5.6-like [Cucurbita moschata]
EVM0010110	1987	1376	2886	773	732	1012	24.244	17.1568	34.2981	9.78605	8.39781	12.2295	9.18667e-06	-1.31897	down	--	--	Cellular Component: integral component of membrane (GO:0016021);;	--	--	[R]	General function prediction only	C2 domain	C2 domain-containing protein At1g53590 OS=Arabidopsis thaliana OX=3702 GN=NTMC2T6.1 PE=1 SV=2	S	Function unknown	C2 domain-containing protein At1g53590 isoform X1 [Cucurbita moschata]
EVM0015023	3163	3521	3444	1034	1139	1233	69.5313	79.0954	73.7226	23.5859	23.5529	26.8532	1.67421e-33	-1.67815	down	--	--	--	--	--	--	--	Basic leucine-zipper C terminal;; bZIP transcription factor;; Basic region leucine zipper	Light-inducible protein CPRF2 OS=Petroselinum crispum OX=4043 GN=CPRF2 PE=2 SV=2	K	Transcription	light-inducible protein CPRF2-like isoform X1 [Cucurbita maxima]
EVM0017372	166	537	164	0	7	14	4.16373	13.7636	4.00263	0	0.141678	0.332219	2.29542e-07	-2.75098	down	--	--	Cellular Component: integral component of membrane (GO:0016021);;	--	--	--	--	--	--	S	Function unknown	uncharacterized protein LOC111808420 [Cucurbita pepo subsp. pepo]
Sechium_edule_newGene_6015	129	109	208	702	258	394	0.687358	0.594587	1.0841	3.90731	1.2978	2.0902	0.00812665	1.21498	up	--	--	--	--	--	[R]	General function prediction only	Reverse transcriptase (RNA-dependent DNA polymerase);; Integrase core domain;; GAG-pre-integrase domain;; Reverse transcriptase (RNA-dependent DNA polymerase);; Retrotransposon gag protein;; gag-polypeptide of LTR copia-type;; gag-polypeptide of LTR copia-type	Retrovirus-related Pol polyprotein from transposon RE1 OS=Arabidopsis thaliana OX=3702 GN=RE1 PE=2 SV=1	T	Signal transduction mechanisms	uncharacterized protein LOC110643835 [Hevea brasiliensis]
EVM0027695	1020	541	968	2161	1796	2005	13.4373	7.27872	12.4222	29.5583	22.2689	26.1808	0.000255423	1.03995	up	[R]	General function prediction only	Molecular Function: nitrilase activity (GO:0000257);; Biological Process: nitrogen compound metabolic process (GO:0006807);;	K13035|0|cmo:103501743|K13035 beta-cyano-L-alanine hydratase/nitrilase [EC:3.5.5.4 4.2.1.65] | (RefSeq) bifunctional nitrilase/nitrile hydratase NIT4A	Cyanoamino acid metabolism (ko00460)	[E]	Amino acid transport and metabolism	Carbon-nitrogen hydrolase	Bifunctional nitrilase/nitrile hydratase NIT4A OS=Nicotiana tabacum OX=4097 GN=NIT4A PE=2 SV=1	S	Function unknown	bifunctional nitrilase/nitrile hydratase NIT4A [Cucurbita moschata]
EVM0016585	427	1599	294	98	329	166	17.8245	68.2139	11.934	4.22524	12.9055	6.83899	0.00947784	-1.43658	down	--	--	--	--	--	--	--	--	--	--	--	hypothetical protein Csa_7G074910 [Cucumis sativus]
Sechium_edule_newGene_1947	67	136	125	24	18	54	1.04747	2.18068	1.9096	0.385169	0.266077	0.836666	0.00803094	-1.38649	down	--	--	Molecular Function: binding (GO:0005488);; Molecular Function: kinase activity (GO:0016301);;	--	--	--	--	--	Probable L-type lectin-domain containing receptor kinase S.5 OS=Arabidopsis thaliana OX=3702 GN=LECRKS5 PE=2 SV=1	T	Signal transduction mechanisms	PREDICTED: probable L-type lectin-domain containing receptor kinase S.5 [Cucumis melo]
EVM0013563	42	69	101	391	249	281	0.666039	1.12732	1.58098	6.57384	3.79202	4.51408	3.49157e-05	1.6737	up	--	--	Molecular Function: nutrient reservoir activity (GO:0045735);;	--	--	--	--	Cupin;; Cupin domain	13S globulin basic chain OS=Fagopyrum esculentum OX=3617 PE=1 SV=1	S	Function unknown	legumin J-like [Cucurbita moschata]
EVM0026484	868	461	731	276	296	261	13.9113	7.54843	11.3961	4.59217	4.46196	4.14486	2.41979e-06	-1.32757	down	--	--	Cellular Component: integral component of membrane (GO:0016021);;	--	--	[E]	Amino acid transport and metabolism	Transmembrane amino acid transporter protein;; Tryptophan/tyrosine permease family	Amino acid transporter AVT6C OS=Arabidopsis thaliana OX=3702 GN=AVT6C PE=2 SV=1	E	Amino acid transport and metabolism	PREDICTED: probable sodium-coupled neutral amino acid transporter 6 [Cucumis sativus]
EVM0006223	233	265	212	39	122	25	5.31989	6.16943	4.71099	0.92272	2.61382	0.566029	0.0032246	-1.51335	down	[IQR]	Lipid transport and metabolism;; Secondary metabolites biosynthesis, transport and catabolism;; General function prediction only	--	--	--	[R]	General function prediction only	Enoyl-(Acyl carrier protein) reductase;; short chain dehydrogenase;; KR domain	Short-chain dehydrogenase reductase 3b OS=Arabidopsis thaliana OX=3702 GN=SDR3b PE=2 SV=1	S	Function unknown	short-chain dehydrogenase reductase 3b-like [Cucurbita pepo subsp. pepo]
EVM0024331	238	134	213	76	94	62	4.16791	2.39756	3.64087	1.37217	1.53865	1.06886	0.000412949	-1.28688	down	[G]	Carbohydrate transport and metabolism	Molecular Function: galactokinase activity (GO:0004335);; Molecular Function: ATP binding (GO:0005524);; Cellular Component: cytoplasm (GO:0005737);; Biological Process: galactose metabolic process (GO:0006012);; Biological Process: carbohydrate phosphorylation (GO:0046835);;	K18677|0|cmo:103494213|K18677 galacturonokinase [EC:2.7.1.44] | (RefSeq) galacturonokinase	Amino sugar and nucleotide sugar metabolism (ko00520)	[G]	Carbohydrate transport and metabolism	GHMP kinases C terminal;; GHMP kinases N terminal domain;; Galactokinase galactose-binding signature	Galacturonokinase OS=Arabidopsis thaliana OX=3702 GN=GALAK PE=1 SV=1	G	Carbohydrate transport and metabolism	PREDICTED: galacturonokinase [Cucumis melo]
EVM0000080	1544	3815	1356	651	895	813	18.2052	45.992	15.5793	7.97077	9.93003	9.50242	0.000774332	-1.40478	down	[C]	Energy production and conversion	Molecular Function: oxidoreductase activity (GO:0016491);; Molecular Function: heme binding (GO:0020037);; Molecular Function: iron-sulfur cluster binding (GO:0051536);; Biological Process: oxidation-reduction process (GO:0055114);;	K00366|0|csv:101217505|K00366 ferredoxin-nitrite reductase [EC:1.7.7.1] | (RefSeq) NIR; ferredoxin--nitrite reductase, chloroplastic	Nitrogen metabolism (ko00910)	[P]	Inorganic ion transport and metabolism	Nitrite and sulphite reductase 4Fe-4S domain;; Nitrite/Sulfite reductase ferredoxin-like half domain	Ferredoxin--nitrite reductase, chloroplastic OS=Betula pendula OX=3505 GN=NIR1 PE=2 SV=1	C	Energy production and conversion	PREDICTED: ferredoxin--nitrite reductase, chloroplastic [Cucumis sativus]
EVM0009476	1585	3179	1124	223	478	447	29.6197	60.7271	20.4619	4.32243	8.39651	8.27069	5.37445e-07	-2.07495	down	--	--	Molecular Function: transferase activity (GO:0016740);;	--	--	--	--	--	Diacylglycerol O-acyltransferase 3, cytosolic OS=Arabidopsis thaliana OX=3702 GN=DGAT3 PE=1 SV=1	S	Function unknown	diacylglycerol O-acyltransferase 3, cytosolic-like [Cucurbita moschata]
EVM0023303	73	46	43	131	158	136	1.33644	0.851369	0.75263	2.49105	2.72268	2.46142	0.00442115	1.0954	up	[S]	Function unknown	Cellular Component: integral component of membrane (GO:0016021);;	--	--	--	--	Protein of unknown function (DUF819)	--	S	Function unknown	PREDICTED: uncharacterized membrane protein YjcL-like [Cucumis melo]
EVM0007022	112	66	119	254	276	181	1.00979	0.610344	1.04532	2.38412	2.34997	1.62504	0.00785981	1.00241	up	--	--	Cellular Component: integral component of membrane (GO:0016021);;	--	--	--	--	--	--	S	Function unknown	uncharacterized protein LOC111790941 [Cucurbita pepo subsp. pepo]
EVM0011447	64	95	56	11	35	15	1.50807	2.30215	1.29353	0.260703	0.768794	0.343756	0.00978964	-1.38691	down	--	--	--	--	--	--	--	--	--	S	Function unknown	uncharacterized protein LOC111492049 isoform X2 [Cucurbita maxima]
EVM0015179	1585	1300	1043	512	749	674	31.5645	26.4484	20.2333	10.5757	14.0438	13.3013	1.7741e-05	-1.09997	down	[J]	Translation, ribosomal structure and biogenesis	Molecular Function: nucleotide binding (GO:0000166);; Molecular Function: nucleic acid binding (GO:0003676);; Cellular Component: viral nucleocapsid (GO:0019013);; Cellular Component: intracellular ribonucleoprotein complex (GO:0030529);;	--	--	[R]	General function prediction only	RNA recognition motif. (a.k.a. RRM, RBD, or RNP domain)	33 kDa ribonucleoprotein, chloroplastic OS=Nicotiana sylvestris OX=4096 PE=1 SV=1	S	Function unknown	33 kDa ribonucleoprotein, chloroplastic [Cucurbita moschata]
EVM0000201	275	590	1406	209	212	316	7.77086	17.0747	38.8048	6.14736	5.64738	8.86387	0.00735988	-1.33201	down	--	--	Cellular Component: extracellular region (GO:0005576);; Molecular Function: manganese ion binding (GO:0030145);; Molecular Function: nutrient reservoir activity (GO:0045735);;	--	--	--	--	Cupin;; Cupin domain	Putative germin-like protein 2-1 OS=Oryza sativa subsp. japonica OX=39947 GN=Os02g0491600 PE=3 SV=1	S	Function unknown	putative germin-like protein 2-1 [Cucurbita maxima]
EVM0001105	3253	7122	3003	692	1158	783	36.7694	82.2786	33.0579	8.12259	12.3252	8.7695	6.38001e-09	-2.15177	down	[L]	Replication, recombination and repair	Molecular Function: ubiquitin-protein transferase activity (GO:0004842);; Biological Process: protein ubiquitination (GO:0016567);;	--	--	[S]	Function unknown	U-box domain;; Armadillo/beta-catenin-like repeat	U-box domain-containing protein 19 OS=Arabidopsis thaliana OX=3702 GN=PUB19 PE=2 SV=1	S	Function unknown	U-box domain-containing protein 19-like [Cucurbita maxima]
EVM0025875	351	270	333	2235	337	1131	3.75032	2.94288	3.46014	24.8028	3.38233	11.9705	0.00881443	1.35881	up	--	--	Cellular Component: integral component of membrane (GO:0016021);;	--	--	--	--	--	--	S	Function unknown	PREDICTED: uncharacterized protein LOC103483587 isoform X1 [Cucumis melo]
EVM0016798	169	78	176	330	384	515	1.69472	0.797785	1.71711	3.43993	3.63327	5.12855	0.00110269	1.23305	up	[J]	Translation, ribosomal structure and biogenesis	Molecular Function: nucleotide binding (GO:0000166);; Biological Process: cellular process (GO:0009987);; Biological Process: anatomical structure development (GO:0048856);;	--	--	--	--	PP-loop family	tRNA(Ile)-lysidine synthase, chloroplastic OS=Mesostigma viride OX=41882 GN=tilS PE=3 SV=1	D	Cell cycle control, cell division, chromosome partitioning	uncharacterized protein LOC111014535 isoform X1 [Momordica charantia]
EVM0005364	93	122	246	595	333	546	6.52097	8.78686	16.9085	43.6576	22.1669	38.2265	0.00304963	1.29126	up	--	--	Cellular Component: integral component of membrane (GO:0016021);;	--	--	--	--	--	--	S	Function unknown	uncharacterized protein LOC111020315 [Momordica charantia]
EVM0007702	119	45	111	25	33	28	1.32857	0.508588	1.20563	0.288649	0.348845	0.309237	0.00421561	-1.38754	down	--	--	--	--	--	--	--	MuDR family transposase;; MULE transposase domain	--	S	Function unknown	uncharacterized protein LOC111021158 [Momordica charantia]
EVM0014683	7877	7755	5696	3304	2351	3541	178.905	179.987	125.997	77.9308	50.259	79.71	1.36975e-06	-1.26633	down	--	--	--	--	--	--	--	--	--	S	Function unknown	uncharacterized protein LOC111019480 [Momordica charantia]
EVM0001304	493	1190	414	51	100	189	5.12883	12.6588	4.19538	0.547364	0.979046	1.94711	1.88119e-05	-2.05919	down	[N]	Cell motility	Cellular Component: integral component of membrane (GO:0016021);; Molecular Function: cellulose synthase (UDP-forming) activity (GO:0016760);; Biological Process: cellulose biosynthetic process (GO:0030244);; Biological Process: cell wall organization (GO:0071555);;	--	--	--	--	Cellulose synthase;; Glycosyl transferase family group 2	Cellulose synthase-like protein H1 OS=Oryza sativa subsp. japonica OX=39947 GN=CSLH1 PE=2 SV=2	M	Cell wall/membrane/envelope biogenesis	cellulose synthase-like protein H1 [Cucurbita pepo subsp. pepo]
EVM0027512	483	612	252	16	101	38	4.81542	6.23576	2.44063	0.16554	0.94525	0.375527	5.98422e-06	-2.26582	down	--	--	--	K09422|1.58052e-119|csv:101205677|K09422 myb proto-oncogene protein, plant | (RefSeq) transcription factor MYB44-like	--	[K]	Transcription	Myb-like DNA-binding domain;; Myb-like DNA-binding domain	Transcription factor MYB73 OS=Arabidopsis thaliana OX=3702 GN=MYB73 PE=1 SV=1	K	Transcription	transcription factor MYB44-like [Cucurbita moschata]
EVM0017235	8	8	13	96	48	50	0.08105	0.077138	0.132317	1.05544	0.470844	0.515486	0.000483048	1.80382	up	[G]	Carbohydrate transport and metabolism	Molecular Function: hydrolase activity, hydrolyzing O-glycosyl compounds (GO:0004553);; Biological Process: carbohydrate metabolic process (GO:0005975);;	K05349|0|cmo:103489355|K05349 beta-glucosidase [EC:3.2.1.21] | (RefSeq) beta-glucosidase BoGH3B	Cyanoamino acid metabolism (ko00460);; Starch and sucrose metabolism (ko00500);; Phenylpropanoid biosynthesis (ko00940)	--	--	Glycosyl hydrolase family 3 N terminal domain;; Glycosyl hydrolase family 3 C-terminal domain	Beta-xylosidase/alpha-L-arabinofuranosidase 2 OS=Medicago sativa subsp. varia OX=36902 GN=Xyl2 PE=2 SV=1	G	Carbohydrate transport and metabolism	PREDICTED: beta-glucosidase BoGH3B isoform X1 [Cucumis melo]
EVM0013491	377	261	534	97	198	155	4.2012	2.9716	5.80452	1.11432	2.07701	1.70705	0.000457122	-1.32038	down	--	--	Molecular Function: hydrolase activity, hydrolyzing O-glycosyl compounds (GO:0004553);; Biological Process: carbohydrate metabolic process (GO:0005975);; Cellular Component: integral component of membrane (GO:0016021);;	--	--	--	--	Glycosyl hydrolases family 17;; Methyl-CpG binding domain	Glucan endo-1,3-beta-glucosidase 14 OS=Arabidopsis thaliana OX=3702 GN=At2g27500 PE=1 SV=2	G	Carbohydrate transport and metabolism	PREDICTED: glucan endo-1,3-beta-glucosidase 14 isoform X1 [Cucumis sativus]
EVM0027389	2240	2209	1806	849	1398	938	33.7918	34.0533	26.53	13.2999	19.8567	14.012	3.6605e-05	-1.05784	down	--	--	Cellular Component: integral component of membrane (GO:0016021);; Biological Process: transmembrane transport (GO:0055085);;	--	--	[S]	Function unknown	Membrane transport protein	Protein PIN-LIKES 1 OS=Arabidopsis thaliana OX=3702 GN=PILS1 PE=2 SV=1	S	Function unknown	protein PIN-LIKES 3-like [Momordica charantia]
EVM0017839	136	164	184	33	94	64	1.63646	2.02641	2.171	0.407446	1.06128	0.75688	0.00541716	-1.23109	down	[G]	Carbohydrate transport and metabolism	Molecular Function: pectate lyase activity (GO:0030570);; Biological Process: pectin catabolic process (GO:0045490);; Molecular Function: metal ion binding (GO:0046872);;	K01728|0|cmo:103499488|K01728 pectate lyase [EC:4.2.2.2] | (RefSeq) probable pectate lyase 8	Pentose and glucuronate interconversions (ko00040)	--	--	Pectate lyase;; Right handed beta helix region	Probable pectate lyase 15 OS=Arabidopsis thaliana OX=3702 GN=At4g13710 PE=2 SV=1	G	Carbohydrate transport and metabolism	probable pectate lyase 8 [Momordica charantia]
EVM0003302	5935	5903	4544	2540	2643	2700	124.078	126.121	92.5338	55.1493	52.0226	55.942	8.12164e-10	-1.1578	down	[F]	Nucleotide transport and metabolism	Molecular Function: adenine phosphoribosyltransferase activity (GO:0003999);; Cellular Component: cytoplasm (GO:0005737);; Biological Process: adenine salvage (GO:0006168);; Biological Process: nucleoside metabolic process (GO:0009116);;	K00759|8.88149e-122|csv:101215432|K00759 adenine phosphoribosyltransferase [EC:2.4.2.7] | (RefSeq) adenine phosphoribosyltransferase 5	Purine metabolism (ko00230)	[F]	Nucleotide transport and metabolism	Phosphoribosyl transferase domain	Adenine phosphoribosyltransferase 5 OS=Arabidopsis thaliana OX=3702 GN=APT5 PE=1 SV=1	F	Nucleotide transport and metabolism	adenine phosphoribosyltransferase 5-like [Cucurbita maxima]
EVM0012225	5457	10824	5961	3419	3036	3724	93.5044	189.53	99.4818	60.8284	48.965	63.2393	0.000521608	-1.15635	down	--	--	Molecular Function: DNA binding (GO:0003677);; Cellular Component: nucleus (GO:0005634);; Biological Process: regulation of transcription, DNA-templated (GO:0006355);;	--	--	[O]	Posttranslational modification, protein turnover, chaperones	Myb-like DNA-binding domain;; Myb-like DNA-binding domain	Transcription factor DIVARICATA OS=Antirrhinum majus OX=4151 GN=DIVARICATA PE=2 SV=1	K	Transcription	transcription factor DIVARICATA-like [Cucurbita moschata]
EVM0000048	76	47	87	151	191	210	0.942666	0.592737	1.05114	1.94255	2.22524	2.58001	0.00185696	1.12151	up	[GI]	Carbohydrate transport and metabolism;; Lipid transport and metabolism	Molecular Function: enzyme inhibitor activity (GO:0004857);; Cellular Component: extracellular region (GO:0005576);; Cellular Component: cell wall (GO:0005618);; Cellular Component: membrane (GO:0016020);; Molecular Function: pectinesterase activity (GO:0030599);; Biological Process: cell wall modification (GO:0042545);; Biological Process: negative regulation of catalytic activity (GO:0043086);;…	K01051|0|csv:101217552|K01051 pectinesterase [EC:3.1.1.11] | (RefSeq) pectinesterase 2	Pentose and glucuronate interconversions (ko00040);; Starch and sucrose metabolism (ko00500)	--	--	Pectinesterase;; Plant invertase/pectin methylesterase inhibitor	Probable pectinesterase/pectinesterase inhibitor 17 OS=Arabidopsis thaliana OX=3702 GN=PME17 PE=2 SV=2	G	Carbohydrate transport and metabolism	pectinesterase 2 [Momordica charantia]
EVM0018376	373	895	444	57	68	136	5.35751	13.1448	6.20357	0.844839	0.910891	1.92922	1.33325e-07	-2.28014	down	[QV]	Secondary metabolites biosynthesis, transport and catabolism;; Defense mechanisms	Molecular Function: iron ion binding (GO:0005506);; Biological Process: multicellular organism development (GO:0007275);; Biological Process: abscisic acid metabolic process (GO:0009687);; Biological Process: brassinosteroid homeostasis (GO:0010268);; Cellular Component: integral component of membrane (GO:0016021);; Biological Process: sterol metabolic process (GO:0016125);; Biological Process: b…	K09843|0|cmo:103497144|K09843 (+)-abscisic acid 8'-hydroxylase [EC:1.14.13.93] | (RefSeq) abscisic acid 8'-hydroxylase 2	Carotenoid biosynthesis (ko00906)	[QI]	Secondary metabolites biosynthesis, transport and catabolism;; Lipid transport and metabolism	Cytochrome P450	Abscisic acid 8&apos;-hydroxylase 2 OS=Arabidopsis thaliana OX=3702 GN=CYP707A2 PE=2 SV=1	Q	Secondary metabolites biosynthesis, transport and catabolism	abscisic acid 8&apos;-hydroxylase 2 [Cucurbita pepo subsp. pepo]
EVM0017225	166	189	49	15	4	24	1.3679	1.58553	0.392334	0.125939	0.030946	0.191458	0.0002971	-1.97891	down	--	--	Molecular Function: oxidoreductase activity, acting on single donors with incorporation of molecular oxygen, incorporation of two atoms of oxygen (GO:0016702);; Biological Process: oxylipin biosynthetic process (GO:0031408);; Molecular Function: metal ion binding (GO:0046872);; Biological Process: oxidation-reduction process (GO:0055114);;	K00454|0|csv:101209531|K00454 lipoxygenase [EC:1.13.11.12] | (RefSeq) linoleate 13S-lipoxygenase 2-1, chloroplastic-like	Linoleic acid metabolism (ko00591);; alpha-Linolenic acid metabolism (ko00592)	--	--	Lipoxygenase;; PLAT/LH2 domain	Linoleate 13S-lipoxygenase 2-1, chloroplastic OS=Solanum tuberosum OX=4113 GN=LOX2.1 PE=1 SV=1	S	Function unknown	linoleate 13S-lipoxygenase 2-1, chloroplastic-like [Cucurbita maxima]
EVM0020809	131	130	73	33	41	16	7.47901	7.56891	4.03315	1.92861	2.1848	0.851422	0.00146356	-1.54465	down	--	--	Cellular Component: integral component of membrane (GO:0016021);;	--	--	--	--	--	--	--	--	uncharacterized protein LOC111024080 [Momordica charantia]
EVM0003610	585	2844	625	209	324	313	9.90424	49.2541	10.3098	3.66571	5.16963	5.25769	0.000611038	-1.74193	down	--	--	--	--	--	--	--	Putative nuclear localisation signal;; Ethylene-responsive binding factor-associated repression;; TPL-binding domain in jasmonate signalling	Ninja-family protein AFP1 OS=Arabidopsis thaliana OX=3702 GN=AFP1 PE=1 SV=1	S	Function unknown	ninja-family protein AFP3 [Momordica charantia]
EVM0008332	3605	1231	2836	7204	7606	4749	45.7931	15.9793	35.0894	95.0445	90.9739	59.7964	0.00675603	1.07144	up	[P]	Inorganic ion transport and metabolism	Molecular Function: catalase activity (GO:0004096);; Cellular Component: peroxisome (GO:0005777);; Biological Process: response to oxidative stress (GO:0006979);; Molecular Function: heme binding (GO:0020037);; Biological Process: hydrogen peroxide catabolic process (GO:0042744);; Molecular Function: metal ion binding (GO:0046872);; Biological Process: oxidation-reduction process (GO:0055114);; B…	K03781|0|cmo:103502619|K03781 catalase [EC:1.11.1.6] | (RefSeq) catalase isozyme 3	Tryptophan metabolism (ko00380);; Glyoxylate and dicarboxylate metabolism (ko00630);; Carbon metabolism (ko01200);; Peroxisome (ko04146)	[P]	Inorganic ion transport and metabolism	Catalase;; Catalase-related immune-responsive	Catalase isozyme 3 OS=Cucurbita pepo OX=3663 GN=CAT3 PE=2 SV=1	P	Inorganic ion transport and metabolism	catalase isozyme 3 [Cucurbita pepo subsp. pepo]
EVM0004750	81	40	91	698	311	144	2.37897	1.20492	2.60252	21.444	8.65219	4.21697	0.0013578	1.65661	up	--	--	--	--	--	--	--	--	Flowering-promoting factor 1-like protein 3 OS=Oryza sativa subsp. japonica OX=39947 GN=Os02g0460200 PE=2 SV=1	S	Function unknown	flowering-promoting factor 1-like protein 3 [Cucurbita moschata]
EVM0022938	556	115	378	10	62	15	6.71078	1.41494	4.44606	0.119291	0.704973	0.179504	2.67097e-05	-2.23536	down	--	--	Cellular Component: integral component of membrane (GO:0016021);;	K15015|0|csv:101202871|K15015 solute carrier family 32 (vesicular inhibitory amino acid transporter) | (RefSeq) vacuolar amino acid transporter 1-like	--	[E]	Amino acid transport and metabolism	Transmembrane amino acid transporter protein	Amino acid transporter AVT1C OS=Arabidopsis thaliana OX=3702 GN=AVT1C PE=1 SV=1	E	Amino acid transport and metabolism	amino acid transporter AVT1C-like [Cucurbita pepo subsp. pepo]
EVM0000328	85	64	107	299	172	254	0.792704	0.609912	0.967245	2.90054	1.51172	2.35424	0.001691	1.20442	up	[O]	Posttranslational modification, protein turnover, chaperones	Molecular Function: serine-type endopeptidase activity (GO:0004252);; Biological Process: proteolysis (GO:0006508);;	--	--	--	--	Subtilase family;; Peptidase inhibitor I9;; PA domain	Subtilisin-like protease SBT1.3 OS=Arabidopsis thaliana OX=3702 GN=SBT1.3 PE=2 SV=1	O	Posttranslational modification, protein turnover, chaperones	subtilisin-like protease SBT1.3 [Cucurbita moschata]
EVM0027559	33	60	52	193	248	199	0.350469	0.656916	0.540151	2.15374	2.51251	2.122	8.45862e-07	1.74735	up	[G]	Carbohydrate transport and metabolism	--	--	--	--	--	Protein of unknown function, DUF547;; Leucine-zipper of ternary complex factor MIP1	--	S	Function unknown	uncharacterized protein LOC111025163 isoform X1 [Momordica charantia]
EVM0014735	1813	2293	1354	92	385	217	23.8835	30.8706	17.3642	1.25831	4.76311	2.8281	6.0255e-10	-2.54488	down	--	--	Cellular Component: integral component of membrane (GO:0016021);;	--	--	--	--	Sulfite exporter TauE/SafE	Sulfite exporter TauE/SafE family protein 4 OS=Arabidopsis thaliana OX=3702 GN=At2g36630 PE=2 SV=1	S	Function unknown	sulfite exporter TauE/SafE family protein 4 [Cucurbita maxima]
EVM0001351	38	96	77	190	290	475	0.732003	1.92508	1.47246	3.87508	5.35163	9.24937	0.000519852	1.59094	up	--	--	--	--	--	--	--	WRKY DNA -binding domain	Probable WRKY transcription factor 57 OS=Arabidopsis thaliana OX=3702 GN=WRKY57 PE=2 SV=1	K	Transcription	probable WRKY transcription factor 57 [Cucurbita moschata]
EVM0011105	35832	18379	44480	13246	15627	10261	315.24	165.228	381.13	121.009	129.422	89.4606	5.58908e-05	-1.31296	down	--	--	Cellular Component: vacuolar membrane (GO:0005774);; Cellular Component: plasma membrane (GO:0005886);; Cellular Component: plasmodesma (GO:0009506);; Cellular Component: chloroplast envelope (GO:0009941);; Cellular Component: integral component of membrane (GO:0016021);;	--	--	[R]	General function prediction only	Calcium-dependent channel, 7TM region, putative phosphate;; Cytosolic domain of 10TM putative phosphate transporter;; Late exocytosis, associated with Golgi transport	CSC1-like protein ERD4 OS=Arabidopsis thaliana OX=3702 GN=ERD4 PE=2 SV=1	S	Function unknown	PREDICTED: CSC1-like protein ERD4 [Cucumis sativus]
EVM0014091	193	151	126	1069	266	496	2.61633	2.08766	1.66589	15.0754	3.39906	6.67838	0.00340421	1.42313	up	[M]	Cell wall/membrane/envelope biogenesis	Biological Process: glycolipid biosynthetic process (GO:0009247);; Molecular Function: transferase activity, transferring hexosyl groups (GO:0016758);;	K03715|0|csv:101215352|K03715 1,2-diacylglycerol 3-beta-galactosyltransferase [EC:2.4.1.46] | (RefSeq) monogalactosyldiacylglycerol synthase 2, chloroplastic	Glycerolipid metabolism (ko00561)	--	--	Monogalactosyldiacylglycerol (MGDG) synthase;; Glycosyltransferase family 28 C-terminal domain	Monogalactosyldiacylglycerol synthase 2, chloroplastic OS=Arabidopsis thaliana OX=3702 GN=MGD2 PE=1 SV=1	M	Cell wall/membrane/envelope biogenesis	monogalactosyldiacylglycerol synthase 2, chloroplastic-like [Cucurbita pepo subsp. pepo]
EVM0012044	1131	1315	2040	657	755	877	12.1585	14.4401	21.3573	7.32549	7.63781	9.33626	0.000237919	-1.02956	down	--	--	Molecular Function: copper ion transmembrane transporter activity (GO:0005375);; Cellular Component: integral component of membrane (GO:0016021);; Biological Process: copper ion transmembrane transport (GO:0035434);;	K14686|1.39144e-46|csv:101212351|K14686 solute carrier family 31 (copper transporter), member 1 | (RefSeq) copper transporter 1-like	--	[P]	Inorganic ion transport and metabolism	Ctr copper transporter family	Copper transporter 1 OS=Arabidopsis thaliana OX=3702 GN=COPT1 PE=2 SV=2	P	Inorganic ion transport and metabolism	PREDICTED: copper transporter 1-like [Cucumis sativus]
EVM0003352	19631	28525	17788	10311	13486	10609	298.344	442.988	263.287	162.714	192.938	159.78	0.000162497	-1.02275	down	--	--	Biological Process: protein metabolic process (GO:0019538);;	--	--	[O]	Posttranslational modification, protein turnover, chaperones	Xylanase inhibitor C-terminal;; Xylanase inhibitor N-terminal	Basic 7S globulin 2 OS=Glycine max OX=3847 PE=1 SV=1	O	Posttranslational modification, protein turnover, chaperones	basic 7S globulin-like isoform X2 [Cucurbita pepo subsp. pepo]
EVM0008238	0	9	7	554	103	337	0	0.126293	0.105123	8.88597	1.49615	5.14926	3.75525e-08	2.89584	up	--	--	--	--	--	--	--	GDSL/SGNH-like Acyl-Esterase family found in Pmr5 and Cas1p;; PMR5 N terminal Domain	Protein trichome birefringence-like 37 OS=Arabidopsis thaliana OX=3702 GN=TBL37 PE=2 SV=2	S	Function unknown	PREDICTED: protein trichome birefringence-like 37 [Cucumis melo]
EVM0017667	89	126	147	320	279	355	1.34459	1.94168	2.16221	5.02378	3.96533	5.31902	0.00027688	1.15224	up	--	--	--	--	--	--	--	Homeobox domain	WUSCHEL-related homeobox 4 OS=Arabidopsis thaliana OX=3702 GN=WOX4 PE=1 SV=1	K	Transcription	WUSCHEL-related homeobox 4 isoform X1 [Jatropha curcas]
EVM0025311	747	209	189	19	138	79	34.4138	9.80193	8.44469	0.893443	5.95847	3.59946	0.00782563	-1.50633	down	--	--	--	--	--	--	--	--	--	--	--	arabinogalactan peptide 13-like [Cucurbita maxima]
EVM0011841	43	34	44	115	118	115	0.313211	0.25154	0.307808	0.868772	0.809426	0.829879	0.000346137	1.24185	up	--	--	--	--	--	[YU]	Nuclear structure;; Intracellular trafficking, secretion, and vesicular transport	--	Nuclear pore complex protein NUP1 OS=Arabidopsis thaliana OX=3702 GN=NUP1 PE=1 SV=1	S	Function unknown	nuclear pore complex protein NUP1-like isoform X1 [Cucurbita pepo subsp. pepo]
EVM0002756	125	38	109	282	349	310	3.35539	1.03612	2.84512	7.89182	8.84594	8.28041	0.00141168	1.37819	up	--	--	--	--	--	[O]	Posttranslational modification, protein turnover, chaperones	Ring finger domain;; RING-like zinc finger;; RING-H2 zinc finger domain;; Zinc finger, C3HC4 type (RING finger);; Zinc finger, C3HC4 type (RING finger)	NEP1-interacting protein-like 2 OS=Arabidopsis thaliana OX=3702 GN=ATL24 PE=1 SV=2	O	Posttranslational modification, protein turnover, chaperones	RING-H2 finger protein ATL56-like [Cucurbita moschata]
EVM0003536	694	412	972	10	117	115	11.3162	6.8595	15.4371	0.153397	1.79689	1.84354	7.35759e-05	-2.08638	down	[QV]	Secondary metabolites biosynthesis, transport and catabolism;; Defense mechanisms	Molecular Function: monooxygenase activity (GO:0004497);; Molecular Function: iron ion binding (GO:0005506);; Cellular Component: integral component of membrane (GO:0016021);; Molecular Function: oxidoreductase activity, acting on paired donors, with incorporation or reduction of molecular oxygen (GO:0016705);; Molecular Function: heme binding (GO:0020037);; Biological Process: oxidation-reductio…	--	--	[Q]	Secondary metabolites biosynthesis, transport and catabolism	Cytochrome P450	Cytochrome P450 82A3 OS=Glycine max OX=3847 GN=CYP82A3 PE=2 SV=1	Q	Secondary metabolites biosynthesis, transport and catabolism	cytochrome P450 CYP82D47-like [Cucurbita maxima]
EVM0003812	7061	11792	6952	3656	4090	3262	152.55	260.347	146.282	82.0232	83.1865	69.8433	1.21813e-05	-1.27457	down	--	--	--	--	--	--	--	PDDEXK-like family of unknown function	--	S	Function unknown	uncharacterized protein LOC111793544 [Cucurbita pepo subsp. pepo]
EVM0024707	217	474	199	50	107	90	3.82459	8.53203	3.41903	0.899409	1.77399	1.57007	0.000487363	-1.59647	down	[P]	Inorganic ion transport and metabolism	Molecular Function: N,N-dimethylaniline monooxygenase activity (GO:0004499);; Molecular Function: flavin adenine dinucleotide binding (GO:0050660);; Molecular Function: NADP binding (GO:0050661);; Biological Process: oxidation-reduction process (GO:0055114);;	K11816|0|cmo:103500125|K11816 indole-3-pyruvate monooxygenase [EC:1.14.13.168] | (RefSeq) YUC12; probable indole-3-pyruvate monooxygenase YUCCA10	Tryptophan metabolism (ko00380)	[Q]	Secondary metabolites biosynthesis, transport and catabolism	Pyridine nucleotide-disulphide oxidoreductase;; Flavin-binding monooxygenase-like;; L-lysine 6-monooxygenase (NADPH-requiring);; Pyridine nucleotide-disulphide oxidoreductase;; FAD binding domain;; FAD-NAD(P)-binding	Probable indole-3-pyruvate monooxygenase YUCCA10 OS=Arabidopsis thaliana OX=3702 GN=YUC10 PE=2 SV=1	P	Inorganic ion transport and metabolism	probable indole-3-pyruvate monooxygenase YUCCA10 [Cucurbita maxima]
EVM0024855	6992	5099	9896	2049	2089	2799	74.0719	55.2029	102.115	22.5429	20.828	29.3832	1.22339e-10	-1.67189	down	--	--	Molecular Function: calcium:sodium antiporter activity (GO:0005432);; Molecular Function: calcium ion binding (GO:0005509);; Cellular Component: integral component of membrane (GO:0016021);; Biological Process: sodium ion transmembrane transport (GO:0035725);; Biological Process: calcium ion homeostasis (GO:0055074);;	--	--	--	--	Sodium/calcium exchanger protein;; EF hand;; EF-hand domain	Sodium/calcium exchanger NCL OS=Arabidopsis thaliana OX=3702 GN=NCL PE=2 SV=1	P	Inorganic ion transport and metabolism	sodium/calcium exchanger NCL-like [Cucurbita pepo subsp. pepo]
EVM0017566	23	26	22	60	101	134	0.249845	0.298488	0.234574	0.696773	1.06586	1.50228	0.000938318	1.50999	up	[T]	Signal transduction mechanisms	--	--	--	--	--	Protein tyrosine kinase;; Protein kinase domain;; Salt stress response/antifungal	Cysteine-rich receptor-like protein kinase 8 OS=Arabidopsis thaliana OX=3702 GN=CRK8 PE=3 SV=2	--	--	PREDICTED: uncharacterized protein LOC101207389 [Cucumis sativus]
EVM0027209	506	307	527	1357	856	1066	7.27818	4.5092	7.37778	20.2761	11.5923	15.197	0.00076425	1.07326	up	[E]	Amino acid transport and metabolism	--	K16296|0|cmo:103493612|K16296 serine carboxypeptidase-like clade I [EC:3.4.16.-] | (RefSeq) serine carboxypeptidase-like 7	--	[OE]	Posttranslational modification, protein turnover, chaperones;; Amino acid transport and metabolism	Serine carboxypeptidase	Serine carboxypeptidase-like 18 OS=Arabidopsis thaliana OX=3702 GN=SCPL18 PE=2 SV=2	E	Amino acid transport and metabolism	serine carboxypeptidase-like 7 isoform X3 [Cucurbita maxima]
EVM0008202	4771	2047	2278	900	1630	1277	658.479	288.637	306.14	128.875	211.67	174.594	0.0010671	-1.2236	down	--	--	--	--	--	--	--	--	--	S	Function unknown	hypothetical protein GOBAR_AA34754 [Gossypium barbadense]
EVM0002253	1174	727	810	300	426	343	18.7177	11.837	12.5661	4.96396	6.38772	5.42008	1.5565e-07	-1.3841	down	[IR]	Lipid transport and metabolism;; General function prediction only	Molecular Function: hydrolase activity, acting on ester bonds (GO:0016788);;	--	--	--	--	GDSL-like Lipase/Acylhydrolase	GDSL esterase/lipase At5g03610 OS=Arabidopsis thaliana OX=3702 GN=At5g03610 PE=2 SV=1	S	Function unknown	GDSL esterase/lipase At5g03610-like [Cucurbita maxima]
EVM0021270	748	245	352	66	65	22	23.2943	7.7958	10.6742	2.10889	1.88446	0.678846	2.4529e-07	-2.4074	down	[G]	Carbohydrate transport and metabolism	Cellular Component: integral component of plasma membrane (GO:0005887);; Biological Process: water transport (GO:0006833);; Biological Process: cellular water homeostasis (GO:0009992);; Molecular Function: water channel activity (GO:0015250);; Molecular Function: glycerol channel activity (GO:0015254);; Biological Process: glycerol transport (GO:0015793);; Biological Process: ion transmembrane tr…	K09874|8.00372e-153|cmo:103484424|K09874 aquaporin NIP | (RefSeq) aquaporin NIP1-1	--	[G]	Carbohydrate transport and metabolism	Major intrinsic protein	Aquaporin NIP1-1 OS=Oryza sativa subsp. japonica OX=39947 GN=NIP1-1 PE=2 SV=1	G	Carbohydrate transport and metabolism	aquaporin NIP1-1-like [Cucurbita moschata]
EVM0000858	201	214	308	804	830	433	1.61928	1.76148	2.41321	6.73667	6.30465	3.46175	0.000506003	1.23398	up	[T]	Signal transduction mechanisms	Molecular Function: peroxidase activity (GO:0004601);; Molecular Function: calcium ion binding (GO:0005509);; Cellular Component: integral component of membrane (GO:0016021);; Molecular Function: oxidoreductase activity, acting on NAD(P)H, oxygen as acceptor (GO:0050664);; Biological Process: oxidation-reduction process (GO:0055114);; Biological Process: cellular oxidant detoxification (GO:009886…	K13411|0|cmo:103501891|K13411 dual oxidase [EC:1.6.3.1 1.11.1.-] | (RefSeq) putative respiratory burst oxidase homolog protein H	--	[PQ]	Inorganic ion transport and metabolism;; Secondary metabolites biosynthesis, transport and catabolism	Ferric reductase NAD binding domain;; FAD-binding domain;; Respiratory burst NADPH oxidase;; Ferric reductase like transmembrane component;; EF hand;; EF-hand domain pair;; EF-hand domain;; EF hand	Putative respiratory burst oxidase homolog protein H OS=Arabidopsis thaliana OX=3702 GN=RBOHH PE=3 SV=1	U	Intracellular trafficking, secretion, and vesicular transport	putative respiratory burst oxidase homolog protein H [Cucurbita pepo subsp. pepo]
EVM0018657	431	273	439	797	1016	917	3.72917	2.41178	3.69899	7.16038	8.28038	7.8683	1.11016e-05	1.06649	up	--	--	--	K18342|3.9798e-168|cmo:103492860|K18342 OTU domain-containing protein 6 [EC:3.4.19.12] | (RefSeq) OTU domain-containing protein 6B	--	[TO]	Signal transduction mechanisms;; Posttranslational modification, protein turnover, chaperones	OTU-like cysteine protease	--	O	Posttranslational modification, protein turnover, chaperones	PREDICTED: OTU domain-containing protein 6B [Cucumis melo]
EVM0001557	259	495	316	1853	884	825	2.45374	4.80249	2.91908	18.2966	7.90599	7.76673	0.00192276	1.33167	up	--	--	--	--	--	--	--	--	--	S	Function unknown	uncharacterized protein LOC111454119 isoform X1 [Cucurbita moschata]
EVM0007420	1577	1364	2243	4611	2922	4555	18.7208	16.548	25.9349	56.855	32.6597	53.6009	0.000564508	1.01967	up	[Q]	Secondary metabolites biosynthesis, transport and catabolism	Cellular Component: vacuolar membrane (GO:0005774);; Cellular Component: Golgi apparatus (GO:0005794);; Cellular Component: plasma membrane (GO:0005886);; Cellular Component: plasmodesma (GO:0009506);; Biological Process: carotene catabolic process (GO:0016121);; Biological Process: xanthophyll catabolic process (GO:0016124);; Molecular Function: 9-cis-epoxycarotenoid dioxygenase activity (GO:004…	K11159|0|cmo:103499930|K11159 carotenoid cleavage dioxygenase | (RefSeq) carotenoid 9,10(9',10')-cleavage dioxygenase 1	--	[Q]	Secondary metabolites biosynthesis, transport and catabolism	Retinal pigment epithelial membrane protein	Carotenoid 9,10(9&apos;,10&apos;)-cleavage dioxygenase OS=Crocus sativus OX=82528 GN=CCD PE=1 SV=1	Q	Secondary metabolites biosynthesis, transport and catabolism	carotenoid 9,10(9&apos;,10&apos;)-cleavage dioxygenase 1 isoform X1 [Cucurbita maxima]
EVM0008650	527	272	593	66	168	72	11.3686	5.97943	12.4517	1.46141	3.40911	1.53225	7.78959e-06	-1.88993	down	--	--	--	--	--	--	--	F-box associated;; F-box domain	F-box protein CPR1 OS=Arabidopsis thaliana OX=3702 GN=CPR1 PE=1 SV=2	S	Function unknown	F-box protein CPR30-like [Cucurbita moschata]
EVM0001816	71	41	41	154	119	161	0.452086	0.269263	0.252985	1.02583	0.71904	1.02533	0.00443161	1.17044	up	--	--	--	--	--	[R]	General function prediction only	PPR repeat family;; PPR repeat;; PPR repeat;; Pentatricopeptide repeat domain;; Pentacotripeptide-repeat region of PRORP;; Mitochondrial 28S ribosomal protein S27;; Mitochondrial ATPase expression	Pentatricopeptide repeat-containing protein At3g54980, mitochondrial OS=Arabidopsis thaliana OX=3702 GN=At3g54980 PE=1 SV=1	S	Function unknown	pentatricopeptide repeat-containing protein At3g54980, mitochondrial-like [Cucurbita maxima]
EVM0024530	10610	5562	18386	5873	5096	4918	41.9572	22.4732	70.8132	24.1166	18.972	19.2745	0.00632126	-1.07013	down	--	--	Molecular Function: diacylglycerol kinase activity (GO:0004143);; Molecular Function: ATP binding (GO:0005524);; Cellular Component: intracellular (GO:0005622);; Biological Process: protein kinase C-activating G-protein coupled receptor signaling pathway (GO:0007205);; Cellular Component: integral component of membrane (GO:0016021);; Biological Process: phosphorylation (GO:0016310);; Biological P…	K00901|0|cmo:103490623|K00901 diacylglycerol kinase (ATP) [EC:2.7.1.107] | (RefSeq) diacylglycerol kinase 1	Glycerolipid metabolism (ko00561);; Glycerophospholipid metabolism (ko00564);; Phosphatidylinositol signaling system (ko04070)	[IT]	Lipid transport and metabolism;; Signal transduction mechanisms	Diacylglycerol kinase accessory domain;; Diacylglycerol kinase catalytic domain;; Phorbol esters/diacylglycerol binding domain (C1 domain)	Diacylglycerol kinase 1 OS=Arabidopsis thaliana OX=3702 GN=DGK1 PE=1 SV=2	I	Lipid transport and metabolism	PREDICTED: diacylglycerol kinase 1 isoform X2 [Cucumis melo]
EVM0021494	1071	1522	577	2	51	54	17.2289	25.0303	9.04019	0.0331	0.771394	0.847263	0.00252115	-1.71233	down	[QV]	Secondary metabolites biosynthesis, transport and catabolism;; Defense mechanisms	Molecular Function: monooxygenase activity (GO:0004497);; Molecular Function: iron ion binding (GO:0005506);; Cellular Component: integral component of membrane (GO:0016021);; Molecular Function: oxidoreductase activity, acting on paired donors, with incorporation or reduction of molecular oxygen (GO:0016705);; Molecular Function: heme binding (GO:0020037);; Biological Process: oxidation-reductio…	--	--	[Q]	Secondary metabolites biosynthesis, transport and catabolism	Cytochrome P450	Cytochrome P450 82A3 OS=Glycine max OX=3847 GN=CYP82A3 PE=2 SV=1	Q	Secondary metabolites biosynthesis, transport and catabolism	cytochrome P450 CYP82D47-like isoform X1 [Cucurbita moschata]
EVM0026877	6919	6758	7080	2983	4519	3232	110.538	110.324	110.152	49.4809	67.9572	51.1711	4.09389e-08	-1.0572	down	[G]	Carbohydrate transport and metabolism	Biological Process: metabolic process (GO:0008152);; Molecular Function: transferase activity, transferring hexosyl groups (GO:0016758);;	--	--	[GC]	Carbohydrate transport and metabolism;; Energy production and conversion	UDP-glucoronosyl and UDP-glucosyl transferase	Beta-D-glucosyl crocetin beta-1,6-glucosyltransferase OS=Gardenia jasminoides OX=114476 GN=UGT94E5 PE=1 SV=1	S	Function unknown	beta-D-glucosyl crocetin beta-1,6-glucosyltransferase-like [Cucurbita maxima]
EVM0001792	5358	2711	3526	1258	1875	1460	79.7432	41.2221	51.1003	19.4313	26.2597	21.5257	2.13797e-06	-1.3592	down	[IQR]	Lipid transport and metabolism;; Secondary metabolites biosynthesis, transport and catabolism;; General function prediction only	Cellular Component: chloroplast (GO:0009507);; Biological Process: photosynthesis (GO:0015979);; Biological Process: chlorophyll biosynthetic process (GO:0015995);; Molecular Function: protochlorophyllide reductase activity (GO:0016630);; Biological Process: oxidation-reduction process (GO:0055114);;	K00218|0|cmo:103493499|K00218 protochlorophyllide reductase [EC:1.3.1.33] | (RefSeq) protochlorophyllide reductase, chloroplastic	Porphyrin and chlorophyll metabolism (ko00860)	[Q]	Secondary metabolites biosynthesis, transport and catabolism	short chain dehydrogenase;; Enoyl-(Acyl carrier protein) reductase;; KR domain	Protochlorophyllide reductase, chloroplastic OS=Cucumis sativus OX=3659 GN=PORA PE=2 SV=1	S	Function unknown	Protochlorophyllide reductase, chloroplastic [Cucumis sativus]
EVM0008577	482	212	592	2492	2543	2954	3.48029	1.56414	4.16866	18.7121	17.3104	21.1752	5.40118e-12	2.23953	up	[K]	Transcription	Molecular Function: protein kinase activity (GO:0004672);; Molecular Function: ATP binding (GO:0005524);; Cellular Component: plasma membrane (GO:0005886);; Biological Process: protein phosphorylation (GO:0006468);; Biological Process: regulation of meristem growth (GO:0010075);; Cellular Component: integral component of membrane (GO:0016021);; Molecular Function: receptor serine/threonine kinase…	--	--	--	--	Protein kinase domain;; Protein tyrosine kinase;; Leucine Rich repeats (2 copies);; Leucine rich repeat;; Leucine rich repeat N-terminal domain;; Leucine Rich Repeat	Leucine-rich repeat receptor-like serine/threonine-protein kinase BAM1 OS=Arabidopsis thaliana OX=3702 GN=BAM1 PE=1 SV=1	S	Function unknown	leucine-rich repeat receptor-like serine/threonine-protein kinase BAM1 [Cucurbita maxima]
EVM0020370	7803	17196	9450	4569	4079	6952	160.106	360.551	188.843	97.351	78.7752	141.361	0.00274034	-1.13849	down	--	--	Molecular Function: DNA binding (GO:0003677);; Cellular Component: nucleus (GO:0005634);; Biological Process: regulation of transcription, DNA-templated (GO:0006355);;	--	--	--	--	No apical meristem (NAM) protein	NAC domain-containing protein 72 OS=Arabidopsis thaliana OX=3702 GN=NAC072 PE=2 SV=1	K	Transcription	NAC domain-containing protein 72-like [Cucurbita moschata]
EVM0016271	453	1137	678	50	221	240	12.6002	32.3423	18.3635	1.44245	5.77112	6.61867	0.000581413	-1.7078	down	--	--	Cellular Component: integral component of membrane (GO:0016021);;	--	--	[U]	Intracellular trafficking, secretion, and vesicular transport	PRA1 family protein	PRA1 family protein F2 OS=Arabidopsis thaliana OX=3702 GN=PRA1F2 PE=1 SV=1	U	Intracellular trafficking, secretion, and vesicular transport	PRA1 family protein F3-like [Cucurbita maxima]
EVM0015909	112	227	467	1729	424	1250	2.61191	5.40974	10.6059	41.9473	9.31615	28.9388	0.00770982	1.40801	up	--	--	--	--	--	--	--	Domain of unknown function (DUF3067)	--	S	Function unknown	uncharacterized protein LOC111480651 [Cucurbita maxima]
EVM0001704	645	299	711	71	75	79	8.83835	4.17704	9.48826	1.00805	0.957674	1.06523	6.88423e-15	-2.62595	down	--	--	Molecular Function: hydrolase activity, hydrolyzing O-glycosyl compounds (GO:0004553);; Biological Process: carbohydrate metabolic process (GO:0005975);;	--	--	--	--	Glycosyl hydrolases family 17;; X8 domain	Glucan endo-1,3-beta-glucosidase 13 OS=Arabidopsis thaliana OX=3702 GN=At5g56590 PE=1 SV=1	G	Carbohydrate transport and metabolism	PREDICTED: glucan endo-1,3-beta-glucosidase 12 [Cucumis sativus]
EVM0022040	826	797	586	285	354	377	11.2622	11.1054	7.77397	4.0229	4.54125	5.08971	2.42972e-06	-1.1937	down	--	--	--	--	--	--	--	Protein of unknown function (DUF295);; F-box-like;; F-box domain	Putative F-box protein At5g55150 OS=Arabidopsis thaliana OX=3702 GN=At5g55150 PE=4 SV=2	--	--	F-box protein At1g49360-like [Cucurbita moschata]
EVM0005775	974	1440	2047	5888	3151	4210	24.8122	37.5036	50.8034	155.834	75.6013	106.338	0.000350439	1.28372	up	--	--	--	--	--	--	--	--	--	S	Function unknown	PREDICTED: uncharacterized protein LOC101219576 [Cucumis sativus]
EVM0009293	12	34	22	178	113	225	0.334462	1.03367	0.630407	5.53965	3.19803	6.68887	6.36716e-06	2.0961	up	--	--	Cellular Component: intracellular (GO:0005622);; Molecular Function: zinc ion binding (GO:0008270);;	--	--	--	--	B-box zinc finger	B-box zinc finger protein 18 OS=Arabidopsis thaliana OX=3702 GN=BBX18 PE=1 SV=2	S	Function unknown	B-box zinc finger protein 18-like [Cucurbita pepo subsp. pepo]
EVM0018707	98	188	170	445	727	334	3.1786	6.22611	5.36758	14.9938	22.2413	10.7552	0.0010543	1.33427	up	--	--	Molecular Function: DNA binding (GO:0003677);; Molecular Function: transcription factor activity, sequence-specific DNA binding (GO:0003700);; Cellular Component: nucleus (GO:0005634);; Biological Process: regulation of transcription, DNA-templated (GO:0006355);;	--	--	--	--	AP2 domain	Ethylene-responsive transcription factor ERF106 OS=Arabidopsis thaliana OX=3702 GN=ERF106 PE=2 SV=1	K	Transcription	ethylene-responsive transcription factor ERF106-like [Cucurbita moschata]
EVM0005904	134	152	136	80	69	52	1.61742	1.86943	1.59703	1.00331	0.774256	0.61809	0.00376828	-1.06597	down	--	--	--	--	--	--	--	--	Transcription factor VOZ1 OS=Arabidopsis thaliana OX=3702 GN=VOZ1 PE=1 SV=1	S	Function unknown	transcription factor VOZ1-like [Cucurbita pepo subsp. pepo]
EVM0000682	1346	3713	1907	901	625	1211	12.0505	33.9702	16.6279	8.36977	5.26062	10.7457	0.00369268	-1.25227	down	--		Molecular Function: protein serine/threonine kinase activity (GO:0004674);; Molecular Function: ATP binding (GO:0005524);; Biological Process: protein phosphorylation (GO:0006468);; Cellular Component: integral component of membrane (GO:0016021);; Molecular Function: carbohydrate binding (GO:0030246);; Biological Process: recognition of pollen (GO:0048544);;	--	--	--	--	Protein kinase domain;; Protein tyrosine kinase;; D-mannose binding lectin;; S-locus glycoprotein domain	G-type lectin S-receptor-like serine/threonine-protein kinase At5g24080 OS=Arabidopsis thaliana OX=3702 GN=At5g24080 PE=2 SV=1	T	Signal transduction mechanisms	G-type lectin S-receptor-like serine/threonine-protein kinase At5g24080 isoform X1 [Cucurbita maxima]
EVM0010306	100	40	80	173	245	301	0.930202	0.373494	0.718008	1.66688	2.14962	2.77749	0.00155384	1.32344	up	--	--	--	--	--	--	--	--	--	S	Function unknown	uncharacterized protein LOC111439878 [Cucurbita moschata]
EVM0018560	502	115	129	22	31	18	4.07382	0.946324	1.01365	0.177838	0.236734	0.142579	2.5265e-06	-2.36509	down	--	--	Biological Process: regulation of monopolar cell growth (GO:0051513);;	--	--	--	--	Domain of unknown function (DUF4378);; DUF761-associated sequence motif	Protein LONGIFOLIA 1 OS=Arabidopsis thaliana OX=3702 GN=LNG1 PE=1 SV=1	S	Function unknown	protein LONGIFOLIA 1 [Momordica charantia]
EVM0005185	20139	25720	16336	8486	12252	9915	282.438	368.6	223.136	123.58	161.761	137.806	2.06728e-05	-1.10472	down	[O]	Posttranslational modification, protein turnover, chaperones	Cellular Component: intracellular (GO:0005622);; Biological Process: intracellular signal transduction (GO:0035556);; Molecular Function: metal ion binding (GO:0046872);;	K17609|0|cmo:103503856|K17609 nucleoredoxin [EC:1.8.1.8] | (RefSeq) probable nucleoredoxin 2	--	[R]	General function prediction only	Thioredoxin-like;; Thioredoxin;; AhpC/TSA family;; C1 domain;; Thioredoxin-like domain	Probable nucleoredoxin 2 OS=Oryza sativa subsp. japonica OX=39947 GN=Os01g0794400 PE=2 SV=1	O	Posttranslational modification, protein turnover, chaperones	probable nucleoredoxin 2 [Cucurbita pepo subsp. pepo]
EVM0027275	1230	649	608	136	374	98	16.9833	9.14598	8.16763	1.94411	4.85421	1.33987	0.000352524	-1.68039	down	[G]	Carbohydrate transport and metabolism	Cellular Component: chloroplast thylakoid membrane (GO:0009535);; Cellular Component: plant-type vacuole membrane (GO:0009705);; Cellular Component: integral component of membrane (GO:0016021);; Molecular Function: substrate-specific transmembrane transporter activity (GO:0022891);; Biological Process: transmembrane transport (GO:0055085);;	K08202|0|cmo:103493393|K08202 MFS transporter, OCT family, solute carrier family 22 (organic cation transporter), member 4/5 | (RefSeq) organic cation/carnitine transporter 4-like	--	[R]	General function prediction only	Sugar (and other) transporter;; Major Facilitator Superfamily	Organic cation/carnitine transporter 4 OS=Arabidopsis thaliana OX=3702 GN=OCT4 PE=2 SV=1	G	Carbohydrate transport and metabolism	PREDICTED: organic cation/carnitine transporter 4-like [Cucumis melo]
EVM0018607	396	506	930	1510	1147	1893	14.4859	18.9114	33.1387	57.3854	39.5173	68.6617	0.00589869	1.04511	up	--	--	--	--	--	--	--	--	--	--	--	uncharacterized protein LOC111456452 [Cucurbita moschata]
EVM0001918	1241	592	906	411	455	312	19.923	9.70927	14.1594	6.84692	6.86473	4.96451	0.000221916	-1.21342	down	--	--	Biological Process: protein transport (GO:0015031);;	K19476|0|cmo:103485176|K19476 vacuolar protein sorting-associated protein IST1 | (RefSeq) IST1-like protein	Endocytosis (ko04144)	[Z]	Cytoskeleton	Regulator of Vps4 activity in the MVB pathway	--	S	Function unknown	PREDICTED: IST1-like protein [Cucumis melo]
EVM0010140	129	105	110	40	58	70	2.7619	2.30102	2.3009	0.879315	1.17514	1.47706	0.00734338	-1.03127	down	--	--	--	K10666|8.3604e-167|csv:101212429|K10666 E3 ubiquitin-protein ligase RNF5 [EC:2.3.2.27] | (RefSeq) hypothetical protein	Protein processing in endoplasmic reticulum (ko04141)	[O]	Posttranslational modification, protein turnover, chaperones	Zinc finger, C3HC4 type (RING finger);; zinc-RING finger domain;; Prokaryotic RING finger family 4;; Zinc finger, C3HC4 type (RING finger)	E3 ubiquitin-protein ligase RMA3 OS=Arabidopsis thaliana OX=3702 GN=RMA3 PE=1 SV=1	O	Posttranslational modification, protein turnover, chaperones	uncharacterized protein LOC111481891 [Cucurbita maxima]
EVM0003683	125	66	163	374	237	468	1.42164	0.758354	1.80136	4.42639	2.54014	5.28448	0.0034732	1.24759	up	--	--	Molecular Function: hydrolase activity, acting on ester bonds (GO:0016788);;	--	--	--	--	GDSL-like Lipase/Acylhydrolase	GDSL esterase/lipase At1g54790 OS=Arabidopsis thaliana OX=3702 GN=At1g54790 PE=2 SV=1	S	Function unknown	GDSL esterase/lipase At1g54790-like isoform X2 [Cucurbita pepo subsp. pepo]
EVM0021625	124	126	133	758	556	377	1.99214	2.06328	2.08603	12.6927	8.42766	6.02199	8.14231e-08	1.79433	up	[G]	Carbohydrate transport and metabolism	Molecular Function: hydrolase activity, hydrolyzing O-glycosyl compounds (GO:0004553);; Biological Process: carbohydrate metabolic process (GO:0005975);;	K01179|0|cmo:103504686|K01179 endoglucanase [EC:3.2.1.4] | (RefSeq) major extracellular endoglucanase-like	Starch and sucrose metabolism (ko00500)	--	--	Cellulase (glycosyl hydrolase family 5)	--	G	Carbohydrate transport and metabolism	uncharacterized protein LOC111795760 [Cucurbita pepo subsp. pepo]
EVM0002357	1186	312	719	4117	1768	2088	10.2147	2.74749	6.02919	36.8352	14.3362	17.8301	0.00341311	1.37864	up	[K]	Transcription	Molecular Function: protein serine/threonine kinase activity (GO:0004674);; Molecular Function: ATP binding (GO:0005524);; Biological Process: protein phosphorylation (GO:0006468);; Cellular Component: integral component of membrane (GO:0016021);;	--	--	--	--	Protein kinase domain;; Protein tyrosine kinase;; Leucine rich repeat;; Leucine Rich repeats (2 copies);; Leucine rich repeat N-terminal domain;; Leucine Rich Repeat;; Leucine Rich repeat	Receptor protein-tyrosine kinase CEPR2 OS=Arabidopsis thaliana OX=3702 GN=CEPR2 PE=1 SV=1	S	Function unknown	receptor protein-tyrosine kinase CEPR2-like isoform X1 [Cucurbita pepo subsp. pepo]
EVM0028084	49	85	99	227	390	150	1.36095	2.41037	2.6894	6.59246	10.2758	4.14863	0.00672923	1.2618	up	--	--	--	K09422|4.94e-85|cmo:103497204|K09422 myb proto-oncogene protein, plant | (RefSeq) transcription factor MYB59-like	--	[K]	Transcription	Myb-like DNA-binding domain;; Myb-like DNA-binding domain;; Myb-like DNA-binding domain	Transcription factor MYB48 OS=Arabidopsis thaliana OX=3702 GN=MYB48 PE=2 SV=1	K	Transcription	transcription factor MYB48-like isoform X2 [Cucurbita maxima]
EVM0012085	136	142	95	17	46	44	1.2911	1.37604	0.87514	0.167596	0.41211	0.41518	0.000805148	-1.5447	down	--	--	--	--	--	--	--	QWRF family	QWRF motif-containing protein 2 OS=Arabidopsis thaliana OX=3702 GN=QWRF2 PE=2 SV=1	S	Function unknown	QWRF motif-containing protein 2-like [Cucurbita moschata]
EVM0024026	36	6	28	203	91	100	0.799289	0.137353	0.593329	4.7202	1.91861	2.21404	0.00538702	1.54325	up	--	--	--	--	--	--	--	HR-like lesion-inducing	--	S	Function unknown	uncharacterized protein LOC111447492 [Cucurbita moschata]
EVM0013501	224	80	90	17	23	42	5.72593	2.08897	2.23301	0.438922	0.530551	1.06626	0.00080116	-1.70808	down	[R]	General function prediction only	Molecular Function: oxidoreductase activity (GO:0016491);; Biological Process: oxidation-reduction process (GO:0055114);;	--	--	--	--	NmrA-like family;; NAD(P)H-binding;; NAD dependent epimerase/dehydratase family	Isoflavone reductase homolog OS=Lupinus albus OX=3870 PE=2 SV=1	S	Function unknown	isoflavone reductase homolog [Cucurbita pepo subsp. pepo]
EVM0013730	2709	2365	3346	7168	6632	6725	33.1974	29.6136	39.9379	91.2137	76.5144	81.6766	3.54454e-11	1.12632	up	[E]	Amino acid transport and metabolism	Molecular Function: serine-type carboxypeptidase activity (GO:0004185);; Biological Process: proteolysis (GO:0006508);;	K16298|0|csv:101206561|K16298 serine carboxypeptidase-like clade IV [EC:3.4.16.-] | (RefSeq) serine carboxypeptidase-like	--	[OE]	Posttranslational modification, protein turnover, chaperones;; Amino acid transport and metabolism	Serine carboxypeptidase	Serine carboxypeptidase-like 49 OS=Arabidopsis thaliana OX=3702 GN=SCPL49 PE=2 SV=2	E	Amino acid transport and metabolism	serine carboxypeptidase-like isoform X1 [Cucurbita pepo subsp. pepo]
EVM0000290	167	109	185	66	85	47	6.68391	4.44574	7.20677	2.73771	3.18027	1.86989	0.00403397	-1.15649	down	--	--	--	--	--	--	--	--	--	S	Function unknown	uncharacterized protein LOC111441170 isoform X1 [Cucurbita moschata]
EVM0007204	114	75	126	782	723	944	0.5701	0.380787	0.611682	4.06347	3.40447	4.68263	4.96362e-27	2.64488	up	[V]	Defense mechanisms	Molecular Function: ATP binding (GO:0005524);; Cellular Component: integral component of membrane (GO:0016021);; Molecular Function: ATPase activity, coupled to transmembrane movement of substances (GO:0042626);; Biological Process: transmembrane transport (GO:0055085);;	--	--	[Q]	Secondary metabolites biosynthesis, transport and catabolism	ABC transporter transmembrane region;; ABC transporter;; RecF/RecN/SMC N terminal domain;; Domain of unknown function DUF87;; 50S ribosome-binding GTPase	ABC transporter C family member 14 OS=Arabidopsis thaliana OX=3702 GN=ABCC14 PE=1 SV=1	V	Defense mechanisms	PREDICTED: ABC transporter C family member 14-like [Cucumis melo]
EVM0013700	1411	294	448	32	91	74	17.467	3.7173	5.39588	0.409634	1.0593	0.897351	1.70308e-07	-2.52903	down	[DPM]	Cell cycle control, cell division, chromosome partitioning;; Inorganic ion transport and metabolism;; Cell wall/membrane/envelope biogenesis	Molecular Function: copper ion binding (GO:0005507);; Cellular Component: extracellular region (GO:0005576);; Molecular Function: L-ascorbate oxidase activity (GO:0008447);; Biological Process: oxidation-reduction process (GO:0055114);;	K00423|0|cmo:103492479|K00423 L-ascorbate oxidase [EC:1.10.3.3] | (RefSeq) L-ascorbate oxidase	Ascorbate and aldarate metabolism (ko00053)	[Q]	Secondary metabolites biosynthesis, transport and catabolism	Multicopper oxidase;; Multicopper oxidase;; Multicopper oxidase	L-ascorbate oxidase OS=Cucurbita maxima OX=3661 GN=AAO PE=1 SV=2	Q	Secondary metabolites biosynthesis, transport and catabolism	L-ascorbate oxidase [Cucurbita pepo subsp. pepo]
EVM0012498	3349	705	1816	386	565	716	37.1763	7.99263	19.6321	4.44643	5.90288	7.87235	0.000734616	-1.54106	down	--	--	--	--	--	--	--	TCP family transcription factor	Transcription factor TCP2 OS=Arabidopsis thaliana OX=3702 GN=TCP2 PE=1 SV=1	K	Transcription	PREDICTED: transcription factor TCP2-like [Cucumis melo]
EVM0007705	343	196	438	806	800	1462	5.50862	3.21179	6.84316	13.4502	12.1044	23.2949	0.000337315	1.3329	up	--	--	--	--	--	[K]	Transcription	CCT motif;; B-box zinc finger	Zinc finger protein CONSTANS-LIKE 16 OS=Arabidopsis thaliana OX=3702 GN=COL16 PE=1 SV=2	K	Transcription	zinc finger protein CONSTANS-LIKE 16-like [Cucurbita moschata]
EVM0011445	80	133	127	212	545	420	2.53415	4.32621	3.93712	7.01848	16.3827	13.2611	0.000907954	1.37284	up	--	--	Molecular Function: electron carrier activity (GO:0009055);; Molecular Function: metal ion binding (GO:0046872);; Biological Process: oxidation-reduction process (GO:0055114);;	--	--	--	--	Plastocyanin-like domain	Basic blue protein OS=Cucumis sativus OX=3659 PE=1 SV=1	S	Function unknown	basic blue protein-like [Momordica charantia]
EVM0008654	22	29	64	284	107	390	0.32381	0.434243	0.936143	4.44624	1.51557	5.81515	0.000235806	1.86482	up	[G]	Carbohydrate transport and metabolism	Molecular Function: hydrolase activity, hydrolyzing O-glycosyl compounds (GO:0004553);; Cellular Component: cell wall (GO:0005618);; Biological Process: xyloglucan metabolic process (GO:0010411);; Molecular Function: xyloglucan:xyloglucosyl transferase activity (GO:0016762);; Biological Process: cell wall biogenesis (GO:0042546);; Cellular Component: apoplast (GO:0048046);; Biological Process: ce…	K08235|3.25443e-131|cmo:103503029|K08235 xyloglucan:xyloglucosyl transferase [EC:2.4.1.207] | (RefSeq) xyloglucan endotransglucosylase/hydrolase protein 31-like	--	--	--	Glycosyl hydrolases family 16;; Xyloglucan endo-transglycosylase (XET) C-terminus	Xyloglucan endotransglucosylase/hydrolase protein 31 OS=Arabidopsis thaliana OX=3702 GN=XTH31 PE=1 SV=2	G	Carbohydrate transport and metabolism	xyloglucan endotransglucosylase/hydrolase protein 31-like [Cucurbita pepo subsp. pepo]
EVM0003432	191	115	138	418	347	423	2.15886	1.31995	1.51667	4.90763	3.6989	4.73861	6.62454e-05	1.18971	up	[O]	Posttranslational modification, protein turnover, chaperones	Molecular Function: ATP binding (GO:0005524);; Cellular Component: cytoplasm (GO:0005737);; Biological Process: protein refolding (GO:0042026);;	--	--	[O]	Posttranslational modification, protein turnover, chaperones	TCP-1/cpn60 chaperonin family;; TCP-1/cpn60 chaperonin family	Chaperonin 60 subunit alpha 2, chloroplastic OS=Arabidopsis thaliana OX=3702 GN=CPN60A2 PE=2 SV=1	O	Posttranslational modification, protein turnover, chaperones	chaperonin 60 subunit alpha 2, chloroplastic isoform X1 [Cucurbita maxima]
EVM0022954	43	55	77	159	136	302	0.785249	1.02584	1.3682	3.00351	2.32652	5.46881	0.00288122	1.33089	up	--	--	Molecular Function: DNA binding (GO:0003677);;	K09422|1.20329e-139|cmo:103497325|K09422 myb proto-oncogene protein, plant | (RefSeq) myb-related protein 308	--	[K]	Transcription	Myb-like DNA-binding domain;; Myb-like DNA-binding domain	Myb-related protein 308 OS=Antirrhinum majus OX=4151 GN=MYB308 PE=2 SV=1	K	Transcription	myb-related protein 308-like [Cucurbita moschata]
EVM0001584	100	93	162	293	537	549	1.63265	1.55247	2.5861	4.99146	8.29819	8.92367	5.06287e-06	1.60234	up	--	--	Molecular Function: DNA binding (GO:0003677);; Molecular Function: transcription factor activity, sequence-specific DNA binding (GO:0003700);; Biological Process: regulation of transcription, DNA-templated (GO:0006355);; Cellular Component: CCAAT-binding factor complex (GO:0016602);;	K08064|2.70733e-180|cmo:103499928|K08064 nuclear transcription factor Y, alpha | (RefSeq) nuclear transcription factor Y subunit A-9-like	--	[K]	Transcription	CCAAT-binding transcription factor (CBF-B/NF-YA) subunit B	Nuclear transcription factor Y subunit A-9 OS=Arabidopsis thaliana OX=3702 GN=NFYA9 PE=1 SV=1	K	Transcription	PREDICTED: nuclear transcription factor Y subunit A-9-like [Cucumis melo]
Sechium_edule_newGene_1630	82	72	54	8	20	22	1.20364	1.08067	0.766014	0.122079	0.270972	0.308436	0.000944242	-1.63474	down	--	--	--	--	--	[R]	General function prediction only	gag-polypeptide of LTR copia-type;; Retrotransposon gag protein;; gag-polypeptide of LTR copia-type;; GAG-pre-integrase domain	--	L	Replication, recombination and repair	PREDICTED: uncharacterized protein LOC103496792 [Cucumis melo]
EVM0005502	27	36	85	326	197	315	0.376201	0.507072	1.16063	4.75293	2.61023	4.38851	3.77212e-05	1.86547	up	[EF]	Amino acid transport and metabolism;; Nucleotide transport and metabolism	Molecular Function: carbamoyl-phosphate synthase (glutamine-hydrolyzing) activity (GO:0004088);; Biological Process: 'de novo' pyrimidine nucleobase biosynthetic process (GO:0006207);; Biological Process: glutamine metabolic process (GO:0006541);;	K01956|0|cmo:103488827|K01956 carbamoyl-phosphate synthase small subunit [EC:6.3.5.5] | (RefSeq) carbamoyl-phosphate synthase small chain, chloroplastic	Pyrimidine metabolism (ko00240);; Alanine, aspartate and glutamate metabolism (ko00250)	[R]	General function prediction only	Carbamoyl-phosphate synthase small chain, CPSase domain;; Glutamine amidotransferase class-I;; Peptidase C26	Carbamoyl-phosphate synthase small chain, chloroplastic OS=Oryza sativa subsp. japonica OX=39947 GN=CARA PE=2 SV=2	F	Nucleotide transport and metabolism	LOW QUALITY PROTEIN: carbamoyl-phosphate synthase small chain, chloroplastic-like [Cucurbita pepo subsp. pepo]
EVM0018677	645	123	119	46	71	36	8.81129	1.70891	1.57925	0.65156	0.905327	0.484472	0.00169967	-1.70806	down	--	--	--	--	--	--	--	Phosphate-induced protein 1 conserved region	Protein EXORDIUM-like 5 OS=Arabidopsis thaliana OX=3702 GN=EXL5 PE=2 SV=1	S	Function unknown	protein EXORDIUM-like 5 [Cucurbita moschata]
EVM0008078	230	267	149	41	74	81	9.63093	11.4068	6.05315	1.75266	2.90501	3.3626	0.000100406	-1.57936	down	--	--	Cellular Component: nucleosome (GO:0000786);; Molecular Function: DNA binding (GO:0003677);; Cellular Component: nucleus (GO:0005634);; Biological Process: nucleosome assembly (GO:0006334);; Molecular Function: protein heterodimerization activity (GO:0046982);;	K11254|3.85269e-46|aly:ARALYDRAFT_496134|K11254 histone H4 | (RefSeq) hypothetical protein	--	[B]	Chromatin structure and dynamics	Centromere kinetochore component CENP-T histone fold;; TATA box binding protein associated factor (TAF)	Histone H4 OS=Glycine max OX=3847 PE=3 SV=1	B	Chromatin structure and dynamics	histone H4 [Zea mays]
EVM0007240	118	156	175	348	386	440	4.11432	5.59025	5.97771	12.6722	12.724	15.2766	1.57999e-05	1.16582	up	--	--	Molecular Function: DNA binding (GO:0003677);; Molecular Function: transcription factor activity, sequence-specific DNA binding (GO:0003700);; Cellular Component: nucleus (GO:0005634);; Biological Process: regulation of transcription, DNA-templated (GO:0006355);;	--	--	--	--	AP2 domain	Ethylene-responsive transcription factor ERF106 OS=Arabidopsis thaliana OX=3702 GN=ERF106 PE=2 SV=1	K	Transcription	ethylene-responsive transcription factor ERF106-like [Cucurbita maxima]
EVM0009516	747	1174	550	322	291	285	4.90906	7.89119	3.52035	2.1964	1.80166	1.85753	5.24342e-05	-1.42566	down	[K]	Transcription	Molecular Function: protein serine/threonine kinase activity (GO:0004674);; Molecular Function: ATP binding (GO:0005524);; Biological Process: protein phosphorylation (GO:0006468);; Cellular Component: integral component of membrane (GO:0016021);;	--	--	--	--	Leucine rich repeat;; Protein kinase domain;; Protein tyrosine kinase;; Leucine Rich repeats (2 copies);; Leucine Rich Repeat;; Leucine rich repeat N-terminal domain;; Leucine Rich repeat	Serine/threonine-protein kinase BRI1-like 2 OS=Arabidopsis thaliana OX=3702 GN=BRL2 PE=1 SV=1	S	Function unknown	serine/threonine-protein kinase BRI1-like 2 [Momordica charantia]
EVM0001218	115	106	134	386	332	396	1.99951	1.87867	2.26774	6.98062	5.44208	6.83431	2.76274e-09	1.43486	up	--	--	--	--	--	--	--	C2 domain	--	S	Function unknown	uncharacterized protein LOC111479313 [Cucurbita maxima]
EVM0012679	295	176	405	1112	473	1027	2.77312	1.6889	3.71293	10.872	4.19153	9.58638	0.00417275	1.22774	up	--		Molecular Function: protein serine/threonine kinase activity (GO:0004674);; Molecular Function: ATP binding (GO:0005524);; Biological Process: protein phosphorylation (GO:0006468);; Cellular Component: integral component of membrane (GO:0016021);;	--	--	[T]	Signal transduction mechanisms	Protein kinase domain;; Protein tyrosine kinase	Probable receptor-like protein kinase At1g49730 OS=Arabidopsis thaliana OX=3702 GN=At1g49730 PE=2 SV=1	T	Signal transduction mechanisms	PREDICTED: probable receptor-like protein kinase At1g49730 [Cucumis sativus]
EVM0012189	21	4	23	136	72	136	0.602332	0.115192	0.649019	4.22087	2.00463	4.01735	0.000644813	1.80764	up	--	--	Molecular Function: binding (GO:0005488);;	--	--	--	--	--	Zinc finger protein GIS3 OS=Arabidopsis thaliana OX=3702 GN=GIS3 PE=1 SV=1	S	Function unknown	zinc finger protein GIS3 [Momordica charantia]
EVM0014803	635	939	604	3309	3822	3134	29.6902	44.8479	27.4995	160.723	168.258	145.26	4.14653e-15	1.95571	up	--	--	--	--	--	--	--	--	--	--	--	hypothetical protein Csa_1G042280 [Cucumis sativus]
EVM0027369	147	148	223	620	376	734	2.3878	2.46739	3.53646	10.5005	5.7708	11.8637	4.54858e-05	1.43025	up	[QV]	Secondary metabolites biosynthesis, transport and catabolism;; Defense mechanisms	Molecular Function: monooxygenase activity (GO:0004497);; Molecular Function: iron ion binding (GO:0005506);; Cellular Component: integral component of membrane (GO:0016021);; Molecular Function: oxidoreductase activity, acting on paired donors, with incorporation or reduction of molecular oxygen (GO:0016705);; Molecular Function: heme binding (GO:0020037);; Biological Process: oxidation-reductio…	--	--	[Q]	Secondary metabolites biosynthesis, transport and catabolism	Cytochrome P450	Cytochrome P450 89A2 OS=Arabidopsis thaliana OX=3702 GN=CYP89A2 PE=2 SV=2	Q	Secondary metabolites biosynthesis, transport and catabolism	cytochrome P450 89A2-like [Cucurbita moschata]
EVM0024904	47	50	45	136	168	86	0.641047	0.707888	0.60712	1.94866	2.18574	1.1821	0.00909744	1.11189	up	[GI]	Carbohydrate transport and metabolism;; Lipid transport and metabolism	Cellular Component: cell wall (GO:0005618);; Molecular Function: pectinesterase activity (GO:0030599);; Biological Process: cell wall modification (GO:0042545);; Biological Process: negative regulation of catalytic activity (GO:0043086);; Molecular Function: aspartyl esterase activity (GO:0045330);; Biological Process: pectin catabolic process (GO:0045490);; Molecular Function: pectinesterase inh…	K01051|0|cmo:103489353|K01051 pectinesterase [EC:3.1.1.11] | (RefSeq) probable pectinesterase/pectinesterase inhibitor 25	Pentose and glucuronate interconversions (ko00040);; Starch and sucrose metabolism (ko00500)	--	--	Pectinesterase;; Plant invertase/pectin methylesterase inhibitor	Probable pectinesterase/pectinesterase inhibitor 25 OS=Arabidopsis thaliana OX=3702 GN=PME25 PE=2 SV=1	G	Carbohydrate transport and metabolism	PREDICTED: probable pectinesterase/pectinesterase inhibitor 25 [Cucumis melo]
EVM0012195	1383	1873	1712	290	945	678	70.9584	98.2364	85.5579	15.4566	45.6483	34.4944	0.000799639	-1.32095	down	--	--	Cellular Component: cell (GO:0005623);; Molecular Function: electron carrier activity (GO:0009055);; Molecular Function: protein disulfide oxidoreductase activity (GO:0015035);; Biological Process: cell redox homeostasis (GO:0045454);; Biological Process: oxidation-reduction process (GO:0055114);;	K03676|1.92365e-51|cmo:103497875|K03676 glutaredoxin 3 | (RefSeq) monothiol glutaredoxin-S10	--	[O]	Posttranslational modification, protein turnover, chaperones	Glutaredoxin	Monothiol glutaredoxin-S10 OS=Arabidopsis thaliana OX=3702 GN=GRXS10 PE=3 SV=1	O	Posttranslational modification, protein turnover, chaperones	monothiol glutaredoxin-S10-like [Cucurbita pepo subsp. pepo]
EVM0014127	246	181	389	482	858	762	8.64978	6.49351	13.3135	17.5919	28.4005	26.5309	0.00244648	1.09464	up	--	--	Cellular Component: cytosol (GO:0005829);; Cellular Component: plasma membrane (GO:0005886);;	--	--	--	--	Peptidase inhibitor I9	Subtilisin-like protease SBT3.11 OS=Arabidopsis thaliana OX=3702 GN=SBT3.11 PE=2 SV=1	S	Function unknown	subtilisin-like protease SBT3.11 isoform X2 [Momordica charantia]
EVM0019192	1346	1178	1388	126	233	190	9.79616	8.76485	9.83993	0.946147	1.59231	1.369	8.10103e-35	-2.80745	down	[P]	Inorganic ion transport and metabolism	Molecular Function: calcium-transporting ATPase activity (GO:0005388);; Molecular Function: calmodulin binding (GO:0005516);; Molecular Function: ATP binding (GO:0005524);; Cellular Component: integral component of plasma membrane (GO:0005887);; Cellular Component: intracellular membrane-bounded organelle (GO:0043231);; Molecular Function: metal ion binding (GO:0046872);; Biological Process: calc…	K01537|0|csv:101212315|K01537 Ca2+-transporting ATPase [EC:3.6.3.8] | (RefSeq) calcium-transporting ATPase 2, plasma membrane-type-like	--	[P]	Inorganic ion transport and metabolism	Cation transporting ATPase, C-terminus;; E1-E2 ATPase;; Ca2+-ATPase N terminal autoinhibitory domain;; Cation transport ATPase (P-type);; haloacid dehalogenase-like hydrolase;; Cation transporter/ATPase, N-terminus;; haloacid dehalogenase-like hydrolase	Calcium-transporting ATPase 2, plasma membrane-type OS=Arabidopsis thaliana OX=3702 GN=ACA2 PE=1 SV=1	P	Inorganic ion transport and metabolism	calcium-transporting ATPase 2, plasma membrane-type-like [Momordica charantia]
EVM0022271	378	242	313	137	172	68	6.09898	3.98511	4.923	2.28195	2.60234	1.07938	0.00331826	-1.21678	down	[Q]	Secondary metabolites biosynthesis, transport and catabolism	Molecular Function: metal ion binding (GO:0046872);; Molecular Function: dioxygenase activity (GO:0051213);; Biological Process: oxidation-reduction process (GO:0055114);;	--	--	[QR]	Secondary metabolites biosynthesis, transport and catabolism;; General function prediction only	2OG-Fe(II) oxygenase superfamily;; non-haem dioxygenase in morphine synthesis N-terminal	1-aminocyclopropane-1-carboxylate oxidase homolog 12 OS=Arabidopsis thaliana OX=3702 GN=At5g59540 PE=2 SV=1	S	Function unknown	PREDICTED: 1-aminocyclopropane-1-carboxylate oxidase homolog 6 [Cucumis melo]
EVM0019045	19091	20599	18020	3536	5438	7319	219.084	241.561	201.404	42.1264	58.7418	83.2379	1.93932e-12	-1.84106	down	[E]	Amino acid transport and metabolism	Molecular Function: glycine hydroxymethyltransferase activity (GO:0004372);; Biological Process: glycine metabolic process (GO:0006544);; Biological Process: L-serine metabolic process (GO:0006563);; Molecular Function: pyridoxal phosphate binding (GO:0030170);; Biological Process: tetrahydrofolate interconversion (GO:0035999);;	K00600|0|csv:101212892|K00600 glycine hydroxymethyltransferase [EC:2.1.2.1] | (RefSeq) serine hydroxymethyltransferase 3, chloroplastic	Glycine, serine and threonine metabolism (ko00260);; Cyanoamino acid metabolism (ko00460);; Glyoxylate and dicarboxylate metabolism (ko00630);; One carbon pool by folate (ko00670);; Carbon metabolism (ko01200);; Biosynthesis of amino acids (ko01230)	[E]	Amino acid transport and metabolism	Serine hydroxymethyltransferase;; Beta-eliminating lyase;; Serine hydroxymethyltransferase	Serine hydroxymethyltransferase 3, chloroplastic OS=Arabidopsis thaliana OX=3702 GN=SHM3 PE=1 SV=2	E	Amino acid transport and metabolism	PREDICTED: serine hydroxymethyltransferase 3, chloroplastic [Cucumis sativus]
EVM0028149	50	100	83	614	270	319	0.82683	1.7082	1.34526	10.6523	4.25007	5.27193	3.48314e-05	1.80255	up	[TK]	Signal transduction mechanisms;; Transcription	Biological Process: cellular process (GO:0009987);;	K14492|1.8195e-74|cmo:103493944|K14492 two-component response regulator ARR-A family | (RefSeq) two-component response regulator ARR5-like	Plant hormone signal transduction (ko04075)	[K]	Transcription	Response regulator receiver domain	Two-component response regulator ARR5 OS=Arabidopsis thaliana OX=3702 GN=ARR5 PE=1 SV=2	K	Transcription	PREDICTED: two-component response regulator ARR5-like [Cucumis melo]
EVM0017754	199	168	214	253	767	606	7.61325	6.5508	7.9743	10.0425	27.6239	22.9547	0.00614288	1.13505	up	--	--	--	--	--	--	--	Gibberellin regulated protein	Snakin-1 OS=Solanum tuberosum OX=4113 GN=SN1 PE=1 SV=1	S	Function unknown	hypothetical protein Csa_7G071570 [Cucumis sativus]
EVM0001644	2814	2352	2897	1607	1315	1068	54.4184	46.4792	54.5602	32.2581	23.9286	20.4696	3.31031e-06	-1.08419	down	--	--	Cellular Component: cytoplasm (GO:0005737);; Biological Process: lipid metabolic process (GO:0006629);; Cellular Component: integral component of membrane (GO:0016021);; Molecular Function: oxidoreductase activity, acting on the CH-CH group of donors (GO:0016627);; Biological Process: oxidation-reduction process (GO:0055114);;	--	--	[I]	Lipid transport and metabolism	3-oxo-5-alpha-steroid 4-dehydrogenase	Steroid 5-alpha-reductase DET2 OS=Gossypium hirsutum OX=3635 GN=DET2 PE=1 SV=1	S	Function unknown	PREDICTED: 3-oxo-5-alpha-steroid 4-dehydrogenase 1-like [Cucumis melo]
EVM0000961	3164	3940	2150	759	1268	1012	77.2706	98.3398	51.148	19.2421	29.1425	24.4963	1.44163e-07	-1.60744	down	--	--	Cellular Component: photosystem I (GO:0009522);; Cellular Component: chloroplast thylakoid membrane (GO:0009535);; Biological Process: photosynthesis, light harvesting (GO:0009765);; Cellular Component: integral component of membrane (GO:0016021);; Molecular Function: chlorophyll binding (GO:0016168);; Biological Process: protein-chromophore linkage (GO:0018298);; Molecular Function: metal ion bi…	K08909|9.0351e-150|csv:101202993|K08909 light-harvesting complex I chlorophyll a/b binding protein 3 | (RefSeq) chlorophyll a-b binding protein 8, chloroplastic	Photosynthesis - antenna proteins (ko00196)	--	--	Chlorophyll A-B binding protein	Chlorophyll a-b binding protein 8, chloroplastic OS=Solanum lycopersicum OX=4081 GN=CAB8 PE=3 SV=1	S	Function unknown	photosystem I chlorophyll a/b-binding protein 3-1, chloroplastic [Momordica charantia]
EVM0008963	391	1225	842	128	163	234	6.21247	19.924	13.0503	2.10217	2.437	3.69301	3.53759e-06	-1.94705	down	--	--	--	--	--	--	--	Transferase family	Malonyl-CoA:anthocyanidin 5-O-glucoside-6&apos;&apos;-O-malonyltransferase OS=Arabidopsis thaliana OX=3702 GN=5MAT PE=1 SV=1	S	Function unknown	phenolic glucoside malonyltransferase 2-like [Cucurbita moschata]
EVM0004686	797	1766	1568	489	407	751	17.4874	39.5966	33.4973	11.1429	8.38907	16.3223	0.000952724	-1.27544	down	--	--	Biological Process: regulation of biological process (GO:0050789);; Biological Process: response to stimulus (GO:0050896);;	K13464|3.13059e-82|csv:101212154|K13464 jasmonate ZIM domain-containing protein | (RefSeq) protein TIFY 10A	Plant hormone signal transduction (ko04075)	--	--	tify domain;; Divergent CCT motif	Protein TIFY 10a OS=Oryza sativa subsp. japonica OX=39947 GN=TIFY10A PE=1 SV=1	S	Function unknown	PREDICTED: protein TIFY 10A [Cucumis sativus]
EVM0011159	31377	28872	22686	9300	16611	10668	1261.99	1186.65	888.663	388.389	628.944	425.21	3.64052e-06	-1.24423	down	--	--	Cellular Component: membrane (GO:0016020);;	--	--	--	--	--	--	S	Function unknown	PREDICTED: uncharacterized protein LOC103484107 [Cucumis melo]
EVM0026618	14642	3406	26004	286	349	717	379.297	90.165	656.114	7.68324	8.51093	18.4007	1.78771e-08	-2.91476	down	--	--	Biological Process: response to stress (GO:0006950);; Biological Process: response to water (GO:0009415);;	--	--	--	--	Dehydrin	Dehydrin ERD10 OS=Arabidopsis thaliana OX=3702 GN=ERD10 PE=1 SV=1	S	Function unknown	dehydrin ERD14-like [Cucurbita moschata]
EVM0018215	27	14	27	197	43	155	0.38198	0.205463	0.380729	2.96358	0.57415	2.2155	0.00305314	1.60718	up	--	--	--	--	--	--	--	WRKY DNA -binding domain	Probable WRKY transcription factor 3 OS=Arabidopsis thaliana OX=3702 GN=WRKY3 PE=2 SV=1	K	Transcription	probable WRKY transcription factor 4 [Cucurbita moschata]
EVM0024550	41	49	58	202	167	188	1.21906	1.47727	1.65794	6.21653	4.67216	5.51748	8.18512e-07	1.60035	up	--	--	--	--	--	--	--	--	Uncharacterized protein At3g17950 OS=Arabidopsis thaliana OX=3702 GN=Y-3 PE=1 SV=1	S	Function unknown	PREDICTED: uncharacterized protein At3g17950 isoform X2 [Cucumis melo]
EVM0003697	141	113	80	51	38	18	0.883363	0.724014	0.490312	0.330024	0.223859	0.112278	0.00772778	-1.33663	down	--	--	Molecular Function: calcium ion binding (GO:0005509);; Molecular Function: calcium-dependent phospholipid binding (GO:0005544);; Cellular Component: plasma membrane (GO:0005886);; Cellular Component: integral component of membrane (GO:0016021);;	--	--	--	--	Plant phosphoribosyltransferase C-terminal;; C2 domain	Protein QUIRKY OS=Arabidopsis thaliana OX=3702 GN=QKY PE=2 SV=1	S	Function unknown	PREDICTED: protein QUIRKY-like [Glycine max]
EVM0026682	80	76	112	385	233	219	0.521218	0.502308	0.710522	2.61343	1.43397	1.42036	0.000585111	1.32106	up	[L]	Replication, recombination and repair	--	--	--	[R]	General function prediction only	Jacalin-like lectin domain;; PPR repeat family;; PPR repeat;; PPR repeat;; Pentatricopeptide repeat domain;; Pentacotripeptide-repeat region of PRORP	Pentatricopeptide repeat-containing protein At1g19720 OS=Arabidopsis thaliana OX=3702 GN=DYW7 PE=2 SV=1	S	Function unknown	pentatricopeptide repeat-containing protein At1g19720-like isoform X2 [Cucurbita pepo subsp. pepo]
EVM0007902	211	231	364	1276	463	842	1.50513	1.68378	2.52745	9.45937	3.11063	5.95052	0.00206503	1.30989	up	[H]	Coenzyme transport and metabolism	Molecular Function: methyltransferase activity (GO:0008168);; Cellular Component: integral component of membrane (GO:0016021);; Cellular Component: viral envelope (GO:0019031);; Biological Process: methylation (GO:0032259);;	K12502|0|csv:101218864|K12502 MPBQ/MSBQ methyltransferase [EC:2.1.1.295] | (RefSeq) 2-methyl-6-phytyl-1,4-hydroquinone methyltransferase, chloroplastic	Ubiquinone and other terpenoid-quinone biosynthesis (ko00130)	[H]	Coenzyme transport and metabolism	Methyltransferase domain;; Methyltransferase domain;; ubiE/COQ5 methyltransferase family;; Methyltransferase domain;; Methyltransferase domain;; Methyltransferase domain;; O-methyltransferase;; gag-polypeptide of LTR copia-type;; Retrotransposon gag protein;; GAG-pre-integrase domain;; gag-polypeptide of LTR copia-type	2-methyl-6-phytyl-1,4-hydroquinone methyltransferase, chloroplastic OS=Arabidopsis thaliana OX=3702 GN=VTE3 PE=1 SV=1	Q	Secondary metabolites biosynthesis, transport and catabolism	2-methyl-6-phytyl-1,4-hydroquinone methyltransferase, chloroplastic-like [Cucurbita pepo subsp. pepo]
EVM0001515	5626	4593	2454	593	998	1809	133.926	111.734	56.8848	14.6437	22.354	42.6768	3.97333e-05	-1.704	down	--	--	--	K09287|8.78674e-161|csv:101206328|K09287 RAV-like factor | (RefSeq) AP2/ERF and B3 domain-containing transcription factor RAV1-like	--	--	--	B3 DNA binding domain;; AP2 domain	AP2/ERF and B3 domain-containing transcription repressor TEM1 OS=Arabidopsis thaliana OX=3702 GN=TEM1 PE=1 SV=1	K	Transcription	AP2/ERF and B3 domain-containing transcription factor RAV1-like [Cucurbita moschata]
EVM0007198	3522	7028	4237	1328	950	2693	54.0098	110.126	63.2729	21.137	13.7086	40.9167	0.000609179	-1.43979	down	[E]	Amino acid transport and metabolism	Molecular Function: proline dehydrogenase activity (GO:0004657);; Biological Process: proline catabolic process (GO:0006562);; Biological Process: oxidation-reduction process (GO:0055114);;	K00318|0|cmo:103498577|K00318 proline dehydrogenase [EC:1.5.-.-] | (RefSeq) proline dehydrogenase 2, mitochondrial	Arginine and proline metabolism (ko00330)	[E]	Amino acid transport and metabolism	Proline dehydrogenase	Proline dehydrogenase 1, mitochondrial OS=Arabidopsis thaliana OX=3702 GN=POX1 PE=1 SV=2	E	Amino acid transport and metabolism	proline dehydrogenase 2, mitochondrial-like [Cucurbita maxima]
EVM0009038	478	391	1046	9214	1187	5521	3.92075	3.27416	8.36013	78.5653	9.17357	44.924	0.00849142	1.53877	up	--	--	Cellular Component: integral component of membrane (GO:0016021);;	--	--	--	--	--	--	S	Function unknown	uncharacterized protein LOC111789665 [Cucurbita pepo subsp. pepo]
EVM0005153	1852	2528	1193	472	734	614	29.3204	40.8936	18.3973	7.7596	10.937	9.6232	2.09112e-06	-1.58568	down	--	--	Molecular Function: zinc ion binding (GO:0008270);;	K16285|1.39204e-64|cmo:103500498|K16285 RING/U-box domain-containing protein [EC:2.3.2.27] | (RefSeq) probable E3 ubiquitin-protein ligase XERICO	--	[O]	Posttranslational modification, protein turnover, chaperones	Ring finger domain;; RING-like zinc finger;; Zinc finger, C3HC4 type (RING finger);; Zinc finger, C3HC4 type (RING finger);; zinc-RING finger domain;; Prokaryotic RING finger family 4;; RING-type zinc-finger	Probable E3 ubiquitin-protein ligase XERICO OS=Arabidopsis thaliana OX=3702 GN=XERICO PE=1 SV=1	O	Posttranslational modification, protein turnover, chaperones	probable E3 ubiquitin-protein ligase XERICO [Cucurbita maxima]
EVM0015885	248	201	235	73	131	101	3.48562	2.87685	3.21228	1.06435	1.73377	1.39909	0.000164971	-1.19183	down	--		Molecular Function: protein serine/threonine kinase activity (GO:0004674);; Molecular Function: ATP binding (GO:0005524);; Cellular Component: plasma membrane (GO:0005886);; Biological Process: protein phosphorylation (GO:0006468);; Cellular Component: integral component of membrane (GO:0016021);;	--	--	[T]	Signal transduction mechanisms	Protein kinase domain;; Protein tyrosine kinase	Probable receptor-like protein kinase At5g20050 OS=Arabidopsis thaliana OX=3702 GN=At5g20050 PE=2 SV=1	T	Signal transduction mechanisms	probable receptor-like protein kinase At5g20050 [Momordica charantia]
EVM0023483	161	71	111	430	231	368	1.07375	0.482685	0.721765	2.99015	1.45196	2.44197	0.00330506	1.23684	up	--	--	--	--	--	[R]	General function prediction only	--	--	S	Function unknown	uncharacterized protein LOC111023276 [Momordica charantia]
EVM0008743	586	65	484	57	122	71	16.3455	1.84218	13.1696	1.64531	3.19289	1.96581	0.00700641	-1.49699	down	--	--	Molecular Function: DNA binding (GO:0003677);; Molecular Function: transcription factor activity, sequence-specific DNA binding (GO:0003700);; Cellular Component: nucleus (GO:0005634);; Biological Process: regulation of transcription, DNA-templated (GO:0006355);;	--	--	--	--	AP2 domain	Ethylene-responsive transcription factor SHINE 2 OS=Arabidopsis thaliana OX=3702 GN=SHN2 PE=2 SV=1	K	Transcription	ethylene-responsive transcription factor SHINE 2 isoform X1 [Cucurbita moschata]
EVM0001147	208	301	597	1322	1074	1157	3.52201	5.22394	9.86792	23.3248	17.1806	19.4897	0.000492485	1.34931	up	--	--	--	--	--	--	--	Phloem protein 2	Lectin OS=Luffa acutangula OX=56866 PE=1 SV=1	S	Function unknown	lectin-like [Momordica charantia]
EVM0002456	407	517	714	2027	1321	1546	5.39786	7.01727	9.24022	27.9791	16.5318	20.3627	1.29514e-05	1.33244	up	--	--	Cellular Component: Golgi apparatus (GO:0005794);; Cellular Component: membrane (GO:0016020);; Molecular Function: O-acetyltransferase activity (GO:0016413);; Biological Process: cell wall organization or biogenesis (GO:0071554);;	--	--	--	--	GDSL/SGNH-like Acyl-Esterase family found in Pmr5 and Cas1p;; PMR5 N terminal Domain	Protein trichome birefringence-like 23 OS=Arabidopsis thaliana OX=3702 GN=TBL23 PE=2 SV=1	S	Function unknown	protein trichome birefringence-like 24 [Cucurbita maxima]
EVM0012108	10691	8828	6447	780	1846	1703	141.297	119.225	82.9889	10.6955	22.958	22.3056	3.49461e-14	-2.43994	down	[E]	Amino acid transport and metabolism	Molecular Function: transporter activity (GO:0005215);; Biological Process: oligopeptide transport (GO:0006857);; Cellular Component: integral component of membrane (GO:0016021);;	K14638|0|cmo:103487457|K14638 solute carrier family 15 (peptide/histidine transporter), member 3/4 | (RefSeq) protein NRT1/ PTR FAMILY 6.2-like	--	[E]	Amino acid transport and metabolism	POT family	Protein NRT1/ PTR FAMILY 6.2 OS=Arabidopsis thaliana OX=3702 GN=NPF6.2 PE=1 SV=1	E	Amino acid transport and metabolism	protein NRT1/ PTR FAMILY 6.2-like [Cucurbita maxima]
EVM0003867	340	285	316	83	177	81	4.59312	3.92795	4.15733	1.15887	2.24749	1.0739	0.000203159	-1.39847	down	--	--	Molecular Function: hydrolase activity, hydrolyzing O-glycosyl compounds (GO:0004553);; Biological Process: carbohydrate metabolic process (GO:0005975);; Cellular Component: plant-type cell wall (GO:0009505);; Cellular Component: plasmodesma (GO:0009506);;	--	--	--	--	Glycosyl hydrolases family 17;; X8 domain	Probable glucan endo-1,3-beta-glucosidase A6 OS=Arabidopsis thaliana OX=3702 GN=A6 PE=2 SV=1	G	Carbohydrate transport and metabolism	probable glucan endo-1,3-beta-glucosidase A6 [Cucurbita pepo subsp. pepo]
EVM0005937	25	27	33	104	178	105	0.783095	0.858229	0.98443	3.3791	5.25982	3.24147	2.37241e-05	1.70848	up	--	--	--	--	--	--	--	Protein of unknown function (DUF1442)	--	S	Function unknown	uncharacterized protein LOC111019154 [Momordica charantia]
EVM0014663	2835	2994	2565	1291	1587	1611	22.1752	23.9267	19.536	10.4862	11.6808	12.4847	2.5525e-09	-1.01937	down	--	--	--	--	--	--	--	Tetratricopeptide repeat;; Tetratricopeptide repeat;; Tetratricopeptide repeat	ETO1-like protein 1 OS=Arabidopsis thaliana OX=3702 GN=EOL1 PE=1 SV=1	S	Function unknown	PREDICTED: ETO1-like protein 1 [Cucumis melo]
EVM0024775	405	152	334	1130	873	1164	4.38829	1.67881	3.52477	12.7265	8.91472	12.5144	3.29943e-05	1.50157	up	[E]	Amino acid transport and metabolism	Molecular Function: aminopeptidase activity (GO:0004177);; Cellular Component: cytoplasm (GO:0005737);; Biological Process: proteolysis (GO:0006508);; Molecular Function: metalloexopeptidase activity (GO:0008235);; Molecular Function: manganese ion binding (GO:0030145);;	K01255|0|cmo:103493738|K01255 leucyl aminopeptidase [EC:3.4.11.1] | (RefSeq) leucine aminopeptidase 1-like	Glutathione metabolism (ko00480)	[R]	General function prediction only	Cytosol aminopeptidase family, catalytic domain;; Cytosol aminopeptidase family, N-terminal domain	Leucine aminopeptidase 2, chloroplastic OS=Arabidopsis thaliana OX=3702 GN=LAP2 PE=2 SV=2	E	Amino acid transport and metabolism	leucine aminopeptidase 1-like isoform X1 [Cucurbita pepo subsp. pepo]
EVM0027666	2608	5237	2882	814	752	2072	41.711	85.602	44.8992	13.5105	11.3209	32.8465	0.0013578	-1.40801	down	[EH]	Amino acid transport and metabolism;; Coenzyme transport and metabolism	Biological Process: branched-chain amino acid metabolic process (GO:0009081);; Molecular Function: L-leucine transaminase activity (GO:0052654);; Molecular Function: L-valine transaminase activity (GO:0052655);; Molecular Function: L-isoleucine transaminase activity (GO:0052656);;	K00826|0|cmo:103487805|K00826 branched-chain amino acid aminotransferase [EC:2.6.1.42] | (RefSeq) BCAT1; branched-chain-amino-acid aminotransferase 2, chloroplastic	Cysteine and methionine metabolism (ko00270);; Valine, leucine and isoleucine degradation (ko00280);; Valine, leucine and isoleucine biosynthesis (ko00290);; Pantothenate and CoA biosynthesis (ko00770);; 2-Oxocarboxylic acid metabolism (ko01210);; Biosynthesis of amino acids (ko01230)	[E]	Amino acid transport and metabolism	Amino-transferase class IV	Branched-chain amino acid aminotransferase 1, mitochondrial OS=Humulus lupulus OX=3486 GN=BCAT1 PE=1 SV=1	E	Amino acid transport and metabolism	branched-chain amino acid aminotransferase 1, mitochondrial-like [Cucurbita pepo subsp. pepo]
EVM0016253	336	699	236	25	79	56	21.2618	45.1646	14.5197	1.63115	4.67621	3.494	4.97836e-07	-2.35073	down	--	--	--	--	--	--	--	--	--	S	Function unknown	uncharacterized protein LOC111005770 [Momordica charantia]
EVM0010201	116	77	272	1079	476	796	1.65726	1.12463	3.78603	16.0346	6.41476	11.2845	0.000143916	1.748	up	--	--	Molecular Function: GTP binding (GO:0005525);;	--	--	--	--	AIG1 family;; 50S ribosome-binding GTPase	Immune-associated nucleotide-binding protein 9 OS=Arabidopsis thaliana OX=3702 GN=IAN9 PE=2 SV=1	S	Function unknown	PREDICTED: protein AIG1-like isoform X1 [Cucumis sativus]
EVM0016374	93	94	91	36	37	46	9.6079	9.88256	9.1788	3.79294	3.58534	4.72274	0.00123556	-1.19785	down	--	--	--	--	--	[R]	General function prediction only	--	Protein C2-DOMAIN ABA-RELATED 11 OS=Arabidopsis thaliana OX=3702 GN=CAR11 PE=1 SV=1	S	Function unknown	PREDICTED: protein C2-DOMAIN ABA-RELATED 11-like [Cucumis melo]
EVM0002254	131	70	82	631	197	316	3.18512	1.73931	1.93692	15.9205	4.49299	7.59941	0.00199191	1.47693	up	--	--	Molecular Function: nucleic acid binding (GO:0003676);;	--	--	--	--	--	Zinc finger protein GIS3 OS=Arabidopsis thaliana OX=3702 GN=GIS3 PE=1 SV=1	S	Function unknown	zinc finger protein GIS3-like [Cucurbita maxima]
EVM0006516	718	451	1047	3496	1273	2004	12.5469	8.04353	17.8133	63.4427	20.9427	34.7043	0.00381062	1.25622	up	--	--	Cellular Component: membrane (GO:0016020);;	--	--	--	--	--	--	S	Function unknown	uncharacterized protein LOC111780178 isoform X1 [Cucurbita pepo subsp. pepo]
EVM0021164	217	176	221	408	508	537	6.98935	5.78876	6.93109	13.6657	15.4192	17.1438	1.07647e-06	1.05892	up	--	--	Molecular Function: nucleotide binding (GO:0000166);; Molecular Function: RNA polymerase III activity (GO:0001056);; Cellular Component: DNA-directed RNA polymerase III complex (GO:0005666);; Biological Process: transcription initiation from RNA polymerase III promoter (GO:0006384);;	--	--	[K]	Transcription	RNA polymerase Rpb4	--	S	Function unknown	DNA-directed RNA polymerase III subunit RPC9-like [Cucurbita pepo subsp. pepo]
EVM0013733	4092	4431	3112	1915	1759	1585	103.138	114.126	76.4029	50.1201	41.7291	39.5897	1.70308e-07	-1.22162	down	--	--	Cellular Component: endoplasmic reticulum (GO:0005783);;	--	--	[P]	Inorganic ion transport and metabolism	SPX domain	SPX domain-containing protein 4 OS=Arabidopsis thaliana OX=3702 GN=SPX4 PE=2 SV=1	T	Signal transduction mechanisms	SPX domain-containing protein 4 [Cucurbita maxima]
Sechium_edule_newGene_3757	403	512	456	23	60	66	3.49686	4.88477	5.25045	0.351774	0.578547	1.00668	1.75131e-15	-2.86684	down	--	--	Cellular Component: histone acetyltransferase complex (GO:0000123);; Molecular Function: nucleic acid binding (GO:0003676);; Molecular Function: zinc ion binding (GO:0008270);; Biological Process: DNA integration (GO:0015074);; Molecular Function: kinase activity (GO:0016301);; Biological Process: phosphorylation (GO:0016310);; Biological Process: histone acetylation (GO:0016573);;	--	--	[R]	General function prediction only	Reverse transcriptase (RNA-dependent DNA polymerase)	Retrovirus-related Pol polyprotein from transposon RE1 OS=Arabidopsis thaliana OX=3702 GN=RE1 PE=2 SV=1	S	Function unknown	hypothetical protein VITISV_001884 [Vitis vinifera]
EVM0016876	85	87	66	320	295	267	1.38125	1.45037	1.04377	5.43089	4.54093	4.32755	2.3303e-08	1.61109	up	[I]	Lipid transport and metabolism	--	K17426|1.95468e-171|cmo:103492196|K17426 large subunit ribosomal protein L45 | (RefSeq) 39S ribosomal protein L45, mitochondrial	--	[J]	Translation, ribosomal structure and biogenesis	Tim44-like domain	--	S	Function unknown	PREDICTED: 39S ribosomal protein L45, mitochondrial isoform X1 [Cucumis melo]
EVM0014943	515	509	388	148	203	246	8.06231	8.15348	5.91706	2.40853	2.9948	3.82102	1.21813e-05	-1.2825	down	--	--	--	--	--	[K]	Transcription	Associated with HOX;; Homeobox KN domain;; Homeobox domain	BEL1-like homeodomain protein 9 OS=Arabidopsis thaliana OX=3702 GN=BLH9 PE=1 SV=1	K	Transcription	BEL1-like homeodomain protein 9 [Cucurbita maxima]
EVM0002199	1251	1311	1728	482	930	557	52.5384	56.2766	70.7271	20.9962	36.7758	23.1714	9.75003e-05	-1.16647	down	--	--	--	--	--	--	--	--	--	--	--	PREDICTED: cysteine proteinase inhibitor A-like [Cucumis melo]
EVM0022171	28	28	46	365	97	324	0.858725	0.872705	1.36304	11.6011	2.79831	9.8495	1.9305e-05	2.06531	up	--	--	--	--	--	--	--	--	--	S	Function unknown	uncharacterized protein LOC111461567 [Cucurbita moschata]
EVM0011368	106	105	114	22	16	6	3.53107	3.5518	3.67688	0.761031	0.49878	0.198141	1.19413e-06	-2.24901	down	--	--	Molecular Function: electron carrier activity (GO:0009055);; Cellular Component: integral component of membrane (GO:0016021);; Cellular Component: anchored component of plasma membrane (GO:0046658);;	--	--	--	--	Plastocyanin-like domain	Uclacyanin 1 OS=Arabidopsis thaliana OX=3702 GN=UCC1 PE=1 SV=1	S	Function unknown	mavicyanin [Cucurbita maxima]
EVM0020060	522	740	646	42	187	60	9.80819	14.2101	11.8073	0.801309	3.295	1.09912	1.18554e-06	-2.21024	down	[QV]	Secondary metabolites biosynthesis, transport and catabolism;; Defense mechanisms	Molecular Function: iron ion binding (GO:0005506);; Cellular Component: integral component of membrane (GO:0016021);; Molecular Function: oxidoreductase activity, acting on paired donors, with incorporation or reduction of molecular oxygen (GO:0016705);; Molecular Function: heme binding (GO:0020037);; Biological Process: oxidation-reduction process (GO:0055114);;	K04123|0|cmo:103503517|K04123 ent-kaurenoic acid hydroxylase [EC:1.14.13.79] | (RefSeq) beta-amyrin 11-oxidase-like	Diterpenoid biosynthesis (ko00904)	[QI]	Secondary metabolites biosynthesis, transport and catabolism;; Lipid transport and metabolism	Cytochrome P450	Beta-amyrin 11-oxidase OS=Glycyrrhiza uralensis OX=74613 GN=CYP88D6 PE=1 SV=1	Q	Secondary metabolites biosynthesis, transport and catabolism	beta-amyrin 11-oxidase-like [Cucurbita pepo subsp. pepo]
EVM0016835	1875	1709	1260	160	175	897	25.6833	23.9278	16.8098	2.26966	2.25776	12.1766	0.00359342	-1.51839	down	[M]	Cell wall/membrane/envelope biogenesis	--	--	--	[S]	Function unknown	Extensin-like region	--	S	Function unknown	PREDICTED: extensin-like [Erythranthe guttata]
EVM0020214	45	53	55	145	118	149	1.11075	1.35072	1.32391	3.75176	2.76985	3.67405	0.0010694	1.1541	up	--	--	--	--	--	[GMW]	Carbohydrate transport and metabolism;; Cell wall/membrane/envelope biogenesis;; Extracellular structures	Exostosin family	Probable glycosyltransferase At5g25310 OS=Arabidopsis thaliana OX=3702 GN=At5g25310 PE=3 SV=2	S	Function unknown	probable glucuronosyltransferase Os04g0398600 [Cucurbita moschata]
EVM0006844	1117	746	1068	2591	2616	2582	37.4658	25.5417	34.8743	90.2195	82.5927	85.8007	4.35558e-11	1.23882	up	[K]	Transcription	Biological Process: mRNA splicing, via spliceosome (GO:0000398);; Molecular Function: RNA binding (GO:0003723);; Cellular Component: U5 snRNP (GO:0005682);; Cellular Component: U1 snRNP (GO:0005685);; Cellular Component: U2 snRNP (GO:0005686);; Cellular Component: U4 snRNP (GO:0005687);; Cellular Component: U12-type spliceosomal complex (GO:0005689);; Cellular Component: small nucleolar ribonucle…	K11099|3.41685e-48|csv:101214972|K11099 small nuclear ribonucleoprotein G | (RefSeq) probable small nuclear ribonucleoprotein G	Spliceosome (ko03040)	[A]	RNA processing and modification	LSM domain	Probable small nuclear ribonucleoprotein G OS=Arabidopsis thaliana OX=3702 GN=At2g23930 PE=3 SV=1	K	Transcription	PREDICTED: probable small nuclear ribonucleoprotein G [Cucumis sativus]
EVM0000494	5271	4038	5333	1706	2648	2090	82.0775	64.2531	80.8751	27.5808	38.8144	32.2532	2.79275e-10	-1.27152	down	[M]	Cell wall/membrane/envelope biogenesis	Molecular Function: 3-beta-hydroxy-delta5-steroid dehydrogenase activity (GO:0003854);; Biological Process: steroid biosynthetic process (GO:0006694);; Biological Process: oxidation-reduction process (GO:0055114);;	--	--	[V]	Defense mechanisms	NAD(P)H-binding;; 3-beta hydroxysteroid dehydrogenase/isomerase family;; NAD dependent epimerase/dehydratase family	Cinnamoyl-CoA reductase-like SNL6 OS=Oryza sativa subsp. japonica OX=39947 GN=SNL6 PE=3 SV=1	M	Cell wall/membrane/envelope biogenesis	cinnamoyl-CoA reductase-like SNL6 [Cucurbita maxima]
EVM0017219	497	489	684	1917	856	1386	4.34089	4.36672	5.82425	17.4032	7.03956	12.0021	0.00373962	1.06462	up	--	--	Cellular Component: cytoplasm (GO:0005737);; Biological Process: cellular process (GO:0009987);; Biological Process: regulation of GTPase activity (GO:0043087);; Biological Process: single-organism process (GO:0044699);;	--	--	[T]	Signal transduction mechanisms	RhoGAP domain;; Leucine-zipper of ternary complex factor MIP1;; PH domain	Rho GTPase-activating protein REN1 OS=Arabidopsis thaliana OX=3702 GN=REN1 PE=1 SV=2	S	Function unknown	PREDICTED: rho GTPase-activating protein REN1 [Cucumis sativus]
EVM0016892	12730	10009	9538	4319	6029	4724	129.333	103.915	94.3784	45.5654	57.6657	47.562	1.99229e-09	-1.19427	down	[I]	Lipid transport and metabolism	Molecular Function: biotin carboxylase activity (GO:0004075);; Molecular Function: protein kinase activity (GO:0004672);; Molecular Function: ATP binding (GO:0005524);; Biological Process: protein phosphorylation (GO:0006468);; Molecular Function: metal ion binding (GO:0046872);;	K01968|0|cmo:103492640|K01968 3-methylcrotonyl-CoA carboxylase alpha subunit [EC:6.4.1.4] | (RefSeq) methylcrotonoyl-CoA carboxylase subunit alpha, mitochondrial	Valine, leucine and isoleucine degradation (ko00280)	[IE]	Lipid transport and metabolism;; Amino acid transport and metabolism	Carbamoyl-phosphate synthase L chain, ATP binding domain;; Biotin carboxylase, N-terminal domain;; Biotin carboxylase C-terminal domain;; Biotin-requiring enzyme;; D-ala D-ala ligase C-terminus;; Biotin-lipoyl like;; ATP-grasp domain;; HlyD family secretion protein	Methylcrotonoyl-CoA carboxylase subunit alpha, mitochondrial OS=Glycine max OX=3847 GN=MCCA PE=1 SV=2	I	Lipid transport and metabolism	methylcrotonoyl-CoA carboxylase subunit alpha, mitochondrial isoform X1 [Cucurbita moschata]
EVM0010965	347	342	178	72	62	57	4.45503	4.48444	2.22507	0.957009	0.748622	0.724614	1.27476e-07	-1.98654	down	[G]	Carbohydrate transport and metabolism	Molecular Function: mannose-6-phosphate isomerase activity (GO:0004476);; Biological Process: carbohydrate metabolic process (GO:0005975);; Molecular Function: zinc ion binding (GO:0008270);; Biological Process: GDP-mannose biosynthetic process (GO:0009298);;	K01809|0|csv:101220595|K01809 mannose-6-phosphate isomerase [EC:5.3.1.8] | (RefSeq) mannose-6-phosphate isomerase 1	Fructose and mannose metabolism (ko00051);; Amino sugar and nucleotide sugar metabolism (ko00520)	[G]	Carbohydrate transport and metabolism	Phosphomannose isomerase type I	Mannose-6-phosphate isomerase 1 OS=Arabidopsis thaliana OX=3702 GN=PMI1 PE=1 SV=1	G	Carbohydrate transport and metabolism	mannose-6-phosphate isomerase 1-like [Cucurbita moschata]
EVM0025315	241	148	213	378	626	479	1.82557	1.1404	1.56943	2.97298	4.4661	3.59627	0.000492322	1.0692	up	[O]	Posttranslational modification, protein turnover, chaperones	--	--	--	[O]	Posttranslational modification, protein turnover, chaperones	AAA domain (Cdc48 subfamily);; Clp amino terminal domain, pathogenicity island component	Protein SMAX1-LIKE 7 OS=Arabidopsis thaliana OX=3702 GN=SMXL7 PE=1 SV=1	O	Posttranslational modification, protein turnover, chaperones	PREDICTED: protein SMAX1-LIKE 7 isoform X1 [Cucumis melo]
EVM0008788	78	89	114	314	172	448	2.47607	2.87721	3.50555	10.3303	5.12715	14.0802	0.00164704	1.33595	up	--	--	Cellular Component: nucleosome (GO:0000786);; Cellular Component: nuclear chromatin (GO:0000790);; Molecular Function: DNA binding (GO:0003677);; Biological Process: chromatin silencing (GO:0006342);; Molecular Function: protein heterodimerization activity (GO:0046982);;	K11251|1.52306e-51|cmo:103490019|K11251 histone H2A | (RefSeq) probable histone H2A.4	--	[B]	Chromatin structure and dynamics	C-terminus of histone H2A;; Core histone H2A/H2B/H3/H4	Probable histone H2A.1 OS=Medicago truncatula OX=3880 GN=MtrDRAFT_AC149210g1v1 PE=3 SV=1	B	Chromatin structure and dynamics	PREDICTED: probable histone H2A.4 [Cucumis melo]
EVM0009026	293	106	222	2	11	16	8.94158	3.28609	6.60845	0.063585	0.314485	0.473127	4.50964e-10	-3.02318	down	[S]	Function unknown	Cellular Component: integral component of membrane (GO:0016021);;	--	--	--	--	Protein of unknown function, DUF599	--	S	Function unknown	uncharacterized protein LOC111798689 [Cucurbita pepo subsp. pepo]
EVM0024925	647	210	246	84	90	126	20.089	6.66297	7.41941	2.68893	2.63125	3.87484	0.000451165	-1.59366	down	--	--	Molecular Function: magnesium ion binding (GO:0000287);; Biological Process: carbon fixation (GO:0015977);; Molecular Function: ribulose-bisphosphate carboxylase activity (GO:0016984);;	--	--	--	--	--	--	S	Function unknown	hypothetical protein BVC80_4285g1 [Macleaya cordata]
EVM0010228	61	47	127	467	338	204	1.03546	0.816218	2.0944	8.26138	5.41833	3.44338	0.000640628	1.57191	up	--	--	--	--	--	--	--	Protein of unknown function (DUF620)	--	S	Function unknown	PREDICTED: uncharacterized protein LOC101217417 [Cucumis sativus]
EVM0007002	722	716	955	5949	4592	2583	7.43355	7.53693	9.58087	63.6314	44.5272	26.3629	8.20847e-11	2.08829	up	[G]	Carbohydrate transport and metabolism	Molecular Function: ATP binding (GO:0005524);; Biological Process: glycogen biosynthetic process (GO:0005978);; Molecular Function: glucose-1-phosphate adenylyltransferase activity (GO:0008878);; Cellular Component: chloroplast (GO:0009507);; Biological Process: starch biosynthetic process (GO:0019252);;	K00975|0|csv:101208904|K00975 glucose-1-phosphate adenylyltransferase [EC:2.7.7.27] | (RefSeq) glucose-1-phosphate adenylyltransferase large subunit 1-like	Starch and sucrose metabolism (ko00500);; Amino sugar and nucleotide sugar metabolism (ko00520)	[M]	Cell wall/membrane/envelope biogenesis	Nucleotidyl transferase	Glucose-1-phosphate adenylyltransferase large subunit 3, chloroplastic OS=Arabidopsis thaliana OX=3702 GN=APL3 PE=2 SV=2	G	Carbohydrate transport and metabolism	ADP-glucose pyrophosphorylase large subunit 1 [Citrullus lanatus subsp. vulgaris]
EVM0013217	627	54	249	18	44	57	5.82603	0.510074	2.25066	0.169256	0.376716	0.522272	0.00119043	-1.80516	down	[T]	Signal transduction mechanisms	Molecular Function: ATP binding (GO:0005524);; Cellular Component: plasma membrane (GO:0005886);; Molecular Function: fatty acid transporter activity (GO:0015245);; Molecular Function: ATPase-coupled organic phosphonate transmembrane transporter activity (GO:0015416);; Biological Process: organic phosphonate transport (GO:0015716);; Biological Process: organophosphate ester transport (GO:0015748)…	--	--	[Q]	Secondary metabolites biosynthesis, transport and catabolism	ABC-2 type transporter;; ABC transporter;; AAA domain, putative AbiEii toxin, Type IV TA system;; P-loop containing region of AAA domain	ABC transporter G family member 11 OS=Arabidopsis thaliana OX=3702 GN=ABCG11 PE=1 SV=1	V	Defense mechanisms	ABC transporter G family member 11 [Cucurbita pepo subsp. pepo]
EVM0013323	28	7	14	185	74	192	0.60088	0.131577	0.284533	4.10348	1.48879	4.08279	4.80444e-05	2.0809	up	[M]	Cell wall/membrane/envelope biogenesis	Molecular Function: catalytic activity (GO:0003824);; Molecular Function: coenzyme binding (GO:0050662);;	--	--	[V]	Defense mechanisms	NAD dependent epimerase/dehydratase family;; 3-beta hydroxysteroid dehydrogenase/isomerase family;; NAD(P)H-binding;; Male sterility protein;; GDP-mannose 4,6 dehydratase;; NmrA-like family	Tetraketide alpha-pyrone reductase 1 OS=Arabidopsis thaliana OX=3702 GN=TKPR1 PE=1 SV=1	M	Cell wall/membrane/envelope biogenesis	PREDICTED: cinnamoyl-CoA reductase 1-like [Cucumis sativus]
EVM0008507	277	326	425	1191	1494	1071	7.55165	9.09571	11.3046	33.7972	38.4289	29.009	1.21487e-11	1.63518	up	--	--	Molecular Function: structural constituent of ribosome (GO:0003735);; Cellular Component: mitochondrial large ribosomal subunit (GO:0005762);; Biological Process: translation (GO:0006412);;	--	--	--	--	Cysteine-rich TM module stress tolerance	60S ribosomal protein L2, mitochondrial OS=Oryza sativa subsp. japonica OX=39947 GN=RPL2 PE=2 SV=2	J	Translation, ribosomal structure and biogenesis	ribosomal protein L2 (mitochondrion) [Cocos nucifera]
EVM0010352	12762	13658	10458	3287	6555	4754	163.121	178.399	130.193	43.621	78.876	60.2151	4.53648e-07	-1.38752	down	[E]	Amino acid transport and metabolism	Molecular Function: alanine-glyoxylate transaminase activity (GO:0008453);; Molecular Function: pyridoxal phosphate binding (GO:0030170);;	K00827|0|cmo:103502182|K00827 alanine-glyoxylate transaminase / (R)-3-amino-2-methylpropionate-pyruvate transaminase [EC:2.6.1.44 2.6.1.40] | (RefSeq) alanine--glyoxylate aminotransferase 2 homolog 2, mitochondrial-like	Alanine, aspartate and glutamate metabolism (ko00250);; Glycine, serine and threonine metabolism (ko00260);; Cysteine and methionine metabolism (ko00270);; Valine, leucine and isoleucine degradation (ko00280)	[E]	Amino acid transport and metabolism	Aminotransferase class-III	Alanine--glyoxylate aminotransferase 2 homolog 3, mitochondrial OS=Arabidopsis thaliana OX=3702 GN=At3g08860 PE=2 SV=1	E	Amino acid transport and metabolism	PREDICTED: alanine--glyoxylate aminotransferase 2 homolog 2, mitochondrial-like [Cucumis melo]
EVM0020102	5774	5249	17906	49342	56249	49480	75.5164	70.1499	228.11	670.206	692.644	641.409	1.27413e-06	1.93069	up	--	--	--	--	--	--	--	Agglutinin domain	--	S	Function unknown	uncharacterized protein LOC111456341 [Cucurbita moschata]
EVM0016334	847	856	543	154	277	276	16.9537	17.508	10.5805	3.18921	5.21502	5.46928	5.97987e-07	-1.63559	down	--	--	Molecular Function: DNA binding (GO:0003677);;	K09422|1.66315e-132|csv:101218319|K09422 myb proto-oncogene protein, plant | (RefSeq) myb-related protein 308-like	--	[K]	Transcription	Myb-like DNA-binding domain;; Myb-like DNA-binding domain	Myb-related protein 308 OS=Antirrhinum majus OX=4151 GN=MYB308 PE=2 SV=1	K	Transcription	myb-related protein 308-like [Cucurbita maxima]
EVM0005851	2	20	53	537	235	264	0.057607	0.590643	1.4766	16.1137	6.38115	7.5462	0.000315271	1.9979	up	--	--	--	--	--	--	--	--	--	S	Function unknown	hypothetical protein Csa_2G012700 [Cucumis sativus]
EVM0017208	190	199	290	514	511	579	2.78557	2.98055	4.14436	7.83241	7.05456	8.41598	4.32484e-05	1.04571	up	[K]	Transcription	Molecular Function: DNA binding (GO:0003677);; Molecular Function: DNA-directed 5'-3' RNA polymerase activity (GO:0003899);; Biological Process: transcription, DNA-templated (GO:0006351);; Molecular Function: protein dimerization activity (GO:0046983);;	K03027|0|csv:101203505|K03027 DNA-directed RNA polymerases I and III subunit RPAC1 | (RefSeq) DNA-directed RNA polymerases I and III subunit RPAC1	Purine metabolism (ko00230);; Pyrimidine metabolism (ko00240);; RNA polymerase (ko03020)	[K]	Transcription	RNA polymerase Rpb3/Rpb11 dimerisation domain;; RNA polymerase Rpb3/RpoA insert domain	DNA-directed RNA polymerases II, IV and V subunit 3 OS=Arabidopsis thaliana OX=3702 GN=NRPB3 PE=1 SV=1	K	Transcription	DNA-directed RNA polymerases I and III subunit RPAC1 [Cucurbita moschata]
EVM0001980	1563	3753	1781	803	1290	1046	34.4378	84.5156	38.2236	18.377	26.7469	22.8261	0.00376964	-1.15788	down	--	--	--	--	--	--	--	PDDEXK-like family of unknown function	--	S	Function unknown	uncharacterized protein LOC111460895 [Cucurbita moschata]
EVM0003380	420	508	459	160	330	122	9.48498	11.7306	10.0879	3.75236	7.02238	2.72429	0.006095	-1.13433	down	--	--	Molecular Function: electron carrier activity (GO:0009055);;	--	--	--	--	Plastocyanin-like domain	Lamin-like protein OS=Arabidopsis thaliana OX=3702 GN=At5g15350 PE=1 SV=1	S	Function unknown	lamin-like protein [Cucurbita pepo subsp. pepo]
EVM0025329	43	104	130	363	250	395	0.672066	1.69177	2.02005	6.02424	3.76159	6.24391	0.00166084	1.40349	up	--	--	Molecular Function: nucleic acid binding (GO:0003676);; Molecular Function: transcription factor activity, sequence-specific DNA binding (GO:0003700);; Biological Process: regulation of transcription, DNA-templated (GO:0006355);; Molecular Function: metal ion binding (GO:0046872);;	--	--	[R]	General function prediction only	Zinc-finger double-stranded RNA-binding	Protein indeterminate-domain 9 OS=Arabidopsis thaliana OX=3702 GN=IDD9 PE=2 SV=1	S	Function unknown	protein indeterminate-domain 9-like [Cucurbita moschata]
EVM0004568	171	157	219	350	501	447	3.15129	2.96408	3.94522	6.71563	8.72267	8.18048	4.35781e-05	1.04563	up	[IR]	Lipid transport and metabolism;; General function prediction only	Cellular Component: chloroplast stroma (GO:0009570);; Molecular Function: hydrolase activity, acting on ester bonds (GO:0016788);;	--	--	--	--	GDSL-like Lipase/Acylhydrolase	GDSL esterase/lipase At1g09390 OS=Arabidopsis thaliana OX=3702 GN=At1g09390 PE=2 SV=1	S	Function unknown	GDSL esterase/lipase At1g09390-like [Cucurbita maxima]
EVM0010835	354	435	244	110	190	111	4.31451	5.4131	2.89454	1.38308	2.17773	1.34035	0.000786453	-1.2884	down	--	--	--	--	--	[R]	General function prediction only	PPR repeat family;; PPR repeat;; PPR repeat;; Pentatricopeptide repeat domain;; Pentacotripeptide-repeat region of PRORP	Pentatricopeptide repeat-containing protein At3g04760, chloroplastic OS=Arabidopsis thaliana OX=3702 GN=At3g04760 PE=2 SV=1	S	Function unknown	PREDICTED: pentatricopeptide repeat-containing protein At3g04760, chloroplastic [Cucumis melo]
EVM0000164	950	584	1474	22	114	236	13.2956	8.34577	20.0999	0.317583	1.4999	3.26496	4.84679e-05	-2.09935	down	[Q]	Secondary metabolites biosynthesis, transport and catabolism	Biological Process: response to bacterium (GO:0009617);; Biological Process: response to fungus (GO:0009620);; Molecular Function: metal ion binding (GO:0046872);; Molecular Function: dioxygenase activity (GO:0051213);; Biological Process: oxidation-reduction process (GO:0055114);;	--	--	[QR]	Secondary metabolites biosynthesis, transport and catabolism;; General function prediction only	2OG-Fe(II) oxygenase superfamily;; non-haem dioxygenase in morphine synthesis N-terminal	Protein DOWNY MILDEW RESISTANCE 6 OS=Arabidopsis thaliana OX=3702 GN=DMR6 PE=1 SV=1	S	Function unknown	protein DOWNY MILDEW RESISTANCE 6 [Cucurbita maxima]
EVM0027609	5611	5317	4857	1896	2548	2964	46.6321	45.1582	39.3093	16.3581	19.9331	24.4093	4.77393e-09	-1.18971	down	--	--	--	--	--	--	--	--	F-box/LRR-repeat MAX2 homolog A OS=Petunia hybrida OX=4102 GN=MAX2A PE=1 SV=1	S	Function unknown	PREDICTED: F-box/LRR-repeat MAX2 homolog A [Cucumis melo]
EVM0026760	10509	9796	7719	2529	5601	3902	137.814	131.271	98.5906	34.4336	69.1411	50.7097	3.48314e-05	-1.26017	down	--	--	Molecular Function: transcription factor activity, sequence-specific DNA binding (GO:0003700);; Cellular Component: nucleus (GO:0005634);; Biological Process: regulation of transcription, DNA-templated (GO:0006355);; Molecular Function: sequence-specific DNA binding (GO:0043565);;	K09338|6.06013e-162|csv:101215160|K09338 homeobox-leucine zipper protein | (RefSeq) homeobox-leucine zipper protein HAT5-like	--	[K]	Transcription	Homeobox domain;; Homeobox associated leucine zipper	Homeobox-leucine zipper protein HAT5 OS=Arabidopsis thaliana OX=3702 GN=HAT5 PE=1 SV=1	K	Transcription	PREDICTED: homeobox-leucine zipper protein HAT5-like isoform X2 [Cucumis sativus]
EVM0003643	160	81	193	645	1061	755	2.88486	1.49814	3.40252	12.1333	18.0952	13.5579	4.477e-10	2.09727	up	[H]	Coenzyme transport and metabolism	Cellular Component: cytosol (GO:0005829);; Biological Process: response to stress (GO:0006950);; Biological Process: thiamine biosynthetic process (GO:0009228);; Cellular Component: chloroplast stroma (GO:0009570);; Molecular Function: oxidoreductase activity (GO:0016491);; Biological Process: thiazole biosynthetic process (GO:0052837);; Biological Process: oxidation-reduction process (GO:0055114…	K03146|0|csv:101211553|K03146 thiamine thiazole synthase | (RefSeq) thiamine thiazole synthase, chloroplastic	Thiamine metabolism (ko00730)	[R]	General function prediction only	Thi4 family;; FAD dependent oxidoreductase;; FAD binding domain;; NAD(P)-binding Rossmann-like domain;; GMC oxidoreductase	Thiamine thiazole synthase 2, chloroplastic OS=Vitis vinifera OX=29760 GN=THI1-2 PE=3 SV=1	H	Coenzyme transport and metabolism	thiamine thiazole synthase, chloroplastic [Cucurbita moschata]
EVM0003108	299	329	870	1671	4230	3630	6.45872	7.25213	18.3023	37.4753	86.0222	77.7239	9.85463e-07	2.05751	up	--	--	Biological Process: transcription, DNA-templated (GO:0006351);;	K09286|1.07118e-81|cmo:103482544|K09286 EREBP-like factor | (RefSeq) ethylene-responsive transcription factor ERF105	--	--	--	AP2 domain	Ethylene-responsive transcription factor ERF105 OS=Arabidopsis thaliana OX=3702 GN=ERF105 PE=2 SV=1	K	Transcription	ethylene-responsive transcription factor ERF105-like [Cucurbita moschata]
EVM0019465	119	107	100	20	9	42	3.03545	2.77904	2.4777	0.520496	0.203745	1.05193	0.00120285	-1.66012	down	[J]	Translation, ribosomal structure and biogenesis	Molecular Function: structural constituent of ribosome (GO:0003735);; Cellular Component: ribosome (GO:0005840);; Biological Process: translation (GO:0006412);; Cellular Component: chloroplast stroma (GO:0009570);; Cellular Component: chloroplast envelope (GO:0009941);;	K02881|4.83356e-93|cmo:103483939|K02881 large subunit ribosomal protein L18 | (RefSeq) 50S ribosomal protein L18, chloroplastic	Ribosome (ko03010)	[O]	Posttranslational modification, protein turnover, chaperones	Ribosomal L18 of archaea, bacteria, mitoch. and chloroplast	50S ribosomal protein L18, chloroplastic OS=Spinacia oleracea OX=3562 GN=RPL18 PE=1 SV=3	J	Translation, ribosomal structure and biogenesis	PREDICTED: 50S ribosomal protein L18, chloroplastic [Cucumis melo]
EVM0009013	114	164	370	1361	636	1261	3.30537	4.87053	10.4996	41.2117	17.4424	36.4262	6.72235e-05	1.7688	up	--	--	--	--	--	--	--	Jacalin-like lectin domain	Jacalin-related lectin 3 OS=Arabidopsis thaliana OX=3702 GN=JAL3 PE=2 SV=1	S	Function unknown	PREDICTED: uncharacterized protein LOC103503941 [Cucumis melo]
EVM0020062	542	610	1649	6332	3978	6310	20.8983	24.0683	62.0132	253.947	144.631	241.514	2.55266e-07	2.05161	up	--	--	Cellular Component: integral component of membrane (GO:0016021);;	--	--	--	--	--	--	--	--	protein GLUTAMINE DUMPER 4-like [Cucurbita moschata]
EVM0009723	7048	3062	2892	1180	1605	1688	972.687	431.78	388.696	169.125	208.472	230.879	4.89187e-05	-1.47091	down	--	--	--	--	--	--	--	--	--	S	Function unknown	hypothetical protein GOBAR_AA34754 [Gossypium barbadense]
EVM0016291	2290	2836	1524	617	1141	1470	72.9347	92.2913	47.2593	20.3946	34.185	46.3847	0.00672923	-1.05376	down	--	--	--	--	--	[R]	General function prediction only	C2 domain	Protein C2-DOMAIN ABA-RELATED 5 OS=Arabidopsis thaliana OX=3702 GN=CAR5 PE=2 SV=1	S	Function unknown	PREDICTED: protein C2-DOMAIN ABA-RELATED 4-like isoform X1 [Cucumis melo]
EVM0025121	720	929	1702	4504	3354	3804	7.7042	10.1687	17.7494	50.093	33.8196	40.3818	7.07745e-06	1.50303	up	[E]	Amino acid transport and metabolism	Biological Process: cellular amino acid metabolic process (GO:0006520);; Molecular Function: lyase activity (GO:0016829);;	K01620|0|cmo:103494316|K01620 threonine aldolase [EC:4.1.2.48] | (RefSeq) probable low-specificity L-threonine aldolase 1	Glycine, serine and threonine metabolism (ko00260);; Biosynthesis of amino acids (ko01230)	[E]	Amino acid transport and metabolism	Beta-eliminating lyase;; DegT/DnrJ/EryC1/StrS aminotransferase family	Probable low-specificity L-threonine aldolase 1 OS=Arabidopsis thaliana OX=3702 GN=THA1 PE=1 SV=1	E	Amino acid transport and metabolism	probable low-specificity L-threonine aldolase 1 [Cucurbita moschata]
EVM0005040	1700	2441	2302	8385	4887	4159	14.8857	21.841	19.6347	76.2534	40.2898	36.0933	0.00071432	1.17324	up	[M]	Cell wall/membrane/envelope biogenesis	Biological Process: sucrose metabolic process (GO:0005985);; Molecular Function: sucrose synthase activity (GO:0016157);;	K00695|0|cmo:103501373|K00695 sucrose synthase [EC:2.4.1.13] | (RefSeq) sucrose synthase 5	Starch and sucrose metabolism (ko00500)	[M]	Cell wall/membrane/envelope biogenesis	Sucrose synthase;; Glycosyl transferases group 1;; Glycosyl transferases group 1	Sucrose synthase 5 OS=Arabidopsis thaliana OX=3702 GN=SUS5 PE=2 SV=1	M	Cell wall/membrane/envelope biogenesis	sucrose synthase 5-like [Cucurbita pepo subsp. pepo]
EVM0006652	44522	43124	42471	100087	103104	89181	286.724	283.8	266.393	669.343	625.098	569.187	6.55654e-14	1.01379	up	--	--	--	--	--	--	--	Pollen proteins Ole e I like	--	S	Function unknown	extensin-2-like [Cucurbita maxima]
EVM0028002	8556	24653	8076	3273	4097	2317	268.44	790.447	246.796	106.627	120.995	72.0315	2.08738e-05	-1.82821	down	--	--	--	--	--	--	--	--	--	S	Function unknown	uncharacterized protein LOC111441419 [Cucurbita moschata]
EVM0027711	3387	4855	3416	1218	2570	2211	63.7318	93.3603	62.6143	23.8008	45.5194	41.2322	0.0022641	-1.01602	down	[G]	Carbohydrate transport and metabolism	Molecular Function: transporter activity (GO:0005215);; Biological Process: transport (GO:0006810);; Cellular Component: integral component of membrane (GO:0016021);;	K09873|1.9497e-133|cmo:103482730|K09873 aquaporin TIP | (RefSeq) probable aquaporin TIP3-2	--	[G]	Carbohydrate transport and metabolism	Major intrinsic protein	Probable aquaporin TIP3-2 OS=Arabidopsis thaliana OX=3702 GN=TIP3-2 PE=2 SV=1	G	Carbohydrate transport and metabolism	PREDICTED: probable aquaporin TIP3-2 [Cucumis melo]
EVM0000008	49	18	22	167	190	215	0.389994	0.146164	0.169265	1.38525	1.42324	1.70088	9.75843e-07	2.06389	up	[K]	Transcription	Molecular Function: DNA binding (GO:0003677);; Molecular Function: DNA-directed 5'-3' RNA polymerase activity (GO:0003899);; Biological Process: transcription, DNA-templated (GO:0006351);;	K10908|0|csv:101217508|K10908 DNA-directed RNA polymerase, mitochondrial [EC:2.7.7.6] | (RefSeq) DNA-directed RNA polymerase 2, chloroplastic/mitochondrial	--	[KL]	Transcription;; Replication, recombination and repair	DNA-dependent RNA polymerase;; DNA-directed RNA polymerase N-terminal	DNA-directed RNA polymerase 2, chloroplastic/mitochondrial OS=Nicotiana sylvestris OX=4096 GN=RPOT2 PE=2 SV=2	K	Transcription	DNA-directed RNA polymerase 2, chloroplastic/mitochondrial-like [Cucurbita maxima]
EVM0001050	360	223	169	56	75	107	4.4127	2.78292	2.00984	0.702579	0.855565	1.29371	0.000261222	-1.50948	down	[E]	Amino acid transport and metabolism	Molecular Function: asparagine synthase (glutamine-hydrolyzing) activity (GO:0004066);; Cellular Component: cytosol (GO:0005829);; Biological Process: asparagine biosynthetic process (GO:0006529);; Biological Process: glutamine metabolic process (GO:0006541);; Biological Process: response to absence of light (GO:0009646);; Molecular Function: protein homodimerization activity (GO:0042803);;	K01953|0|csv:101214250|K01953 asparagine synthase (glutamine-hydrolysing) [EC:6.3.5.4] | (RefSeq) asparagine synthetase [glutamine-hydrolyzing]	Alanine, aspartate and glutamate metabolism (ko00250)	[E]	Amino acid transport and metabolism	Asparagine synthase;; Glutamine amidotransferase domain;; Glutamine amidotransferase domain;; Aluminium induced protein	Asparagine synthetase [glutamine-hydrolyzing] OS=Triphysaria versicolor OX=64093 GN=AS PE=2 SV=3	E	Amino acid transport and metabolism	asparagine synthetase [glutamine-hydrolyzing] 1-like [Cucurbita pepo subsp. pepo]
EVM0021881	954	938	942	163	315	276	24.5758	24.6988	23.6448	4.3598	7.6237	7.03147	1.34729e-13	-1.9194	down	[VI]	Defense mechanisms;; Lipid transport and metabolism	Molecular Function: glutathione peroxidase activity (GO:0004602);; Biological Process: response to oxidative stress (GO:0006979);; Biological Process: oxidation-reduction process (GO:0055114);; Biological Process: cellular oxidant detoxification (GO:0098869);;	K00432|1.34055e-114|csv:101220688|K00432 glutathione peroxidase [EC:1.11.1.9] | (RefSeq) probable phospholipid hydroperoxide glutathione peroxidase	Glutathione metabolism (ko00480);; Arachidonic acid metabolism (ko00590)	[O]	Posttranslational modification, protein turnover, chaperones	Glutathione peroxidase;; AhpC/TSA family;; Redoxin	Probable phospholipid hydroperoxide glutathione peroxidase 6, mitochondrial OS=Arabidopsis thaliana OX=3702 GN=GPX6 PE=2 SV=2	O	Posttranslational modification, protein turnover, chaperones	probable phospholipid hydroperoxide glutathione peroxidase isoform X1 [Cucurbita pepo subsp. pepo]
EVM0016613	3365	1901	3165	766	1661	1787	40.4319	23.3353	37.0351	9.54598	18.7795	21.2758	0.00556881	-1.01463	down	--	--	Molecular Function: DNA binding (GO:0003677);;	K09422|8.16701e-123|csv:101205677|K09422 myb proto-oncogene protein, plant | (RefSeq) transcription factor MYB44-like	--	[K]	Transcription	Myb-like DNA-binding domain;; Myb-like DNA-binding domain	Transcription factor MYB73 OS=Arabidopsis thaliana OX=3702 GN=MYB73 PE=1 SV=1	K	Transcription	PREDICTED: transcription factor MYB44-like [Cucumis sativus]
EVM0027753	629	587	879	198	158	473	6.4024	6.10082	8.71202	2.08626	1.51417	4.76711	0.00488925	-1.22371	down	--	--	Cellular Component: integral component of membrane (GO:0016021);;	--	--	[U]	Intracellular trafficking, secretion, and vesicular transport	Endomembrane protein 70	Transmembrane 9 superfamily member 11 OS=Arabidopsis thaliana OX=3702 GN=TMN11 PE=2 SV=1	S	Function unknown	PREDICTED: transmembrane 9 superfamily member 11 [Cucumis sativus]
EVM0009045	352	113	222	825	5012	1730	44.1692	14.3931	27.1529	107.636	592.881	215.427	0.00154473	1.79094	up	--	--	Cellular Component: extracellular region (GO:0005576);; Biological Process: killing of cells of other organism (GO:0031640);; Biological Process: defense response to fungus (GO:0050832);;	--	--	--	--	Gamma-thionin family	Defensin-like protein OS=Glycine max OX=3847 PE=3 SV=1	S	Function unknown	defensin-like protein 1 [Cajanus cajan]
EVM0020872	1016	1419	1486	639	649	600	8.85874	12.6472	12.6239	5.78529	5.32292	5.18188	8.23836e-07	-1.13489	down	--	--	Cellular Component: intracellular (GO:0005622);; Biological Process: protein targeting to vacuole (GO:0006623);; Cellular Component: integral component of membrane (GO:0016021);;	--	--	[R]	General function prediction only	Calcium-dependent channel, 7TM region, putative phosphate;; Cytosolic domain of 10TM putative phosphate transporter;; Late exocytosis, associated with Golgi transport	CSC1-like protein At4g35870 OS=Arabidopsis thaliana OX=3702 GN=GFS10 PE=2 SV=1	S	Function unknown	PREDICTED: CSC1-like protein At4g35870 [Cucumis melo]
EVM0013114	217	82	256	638	923	1003	3.04284	1.17363	3.49874	9.32156	12.2295	13.981	5.48701e-06	1.76881	up	[QV]	Secondary metabolites biosynthesis, transport and catabolism;; Defense mechanisms	Molecular Function: iron ion binding (GO:0005506);; Cellular Component: integral component of membrane (GO:0016021);; Molecular Function: oxidoreductase activity, acting on paired donors, with incorporation or reduction of molecular oxygen, NAD(P)H as one donor, and incorporation of one atom of oxygen (GO:0016709);; Molecular Function: heme binding (GO:0020037);; Biological Process: secondary met…	--	--	[Q]	Secondary metabolites biosynthesis, transport and catabolism	Cytochrome P450	Cytochrome P450 78A5 OS=Arabidopsis thaliana OX=3702 GN=CYP78A5 PE=2 SV=1	Q	Secondary metabolites biosynthesis, transport and catabolism	cytochrome P450 78A5-like [Cucurbita moschata]
EVM0002971	24252	31468	15985	8884	13733	9178	118.618	157.281	76.1491	45.1219	63.2339	44.4882	0.000198141	-1.20736	down	[O]	Posttranslational modification, protein turnover, chaperones	Molecular Function: ATP binding (GO:0005524);; Molecular Function: phosphatidylinositol phosphate kinase activity (GO:0016307);; Biological Process: phosphatidylinositol phosphorylation (GO:0046854);;	K00921|0|csv:101202759|K00921 1-phosphatidylinositol-3-phosphate 5-kinase [EC:2.7.1.150] | (RefSeq) putative 1-phosphatidylinositol-3-phosphate 5-kinase FAB1D	Inositol phosphate metabolism (ko00562);; Phosphatidylinositol signaling system (ko04070);; Phagosome (ko04145)	[T]	Signal transduction mechanisms	Phosphatidylinositol-4-phosphate 5-Kinase;; TCP-1/cpn60 chaperonin family	Putative 1-phosphatidylinositol-3-phosphate 5-kinase FAB1D OS=Arabidopsis thaliana OX=3702 GN=FAB1D PE=3 SV=1	O	Posttranslational modification, protein turnover, chaperones	PREDICTED: putative 1-phosphatidylinositol-3-phosphate 5-kinase FAB1D [Cucumis sativus]
EVM0002444	1110	306	1047	1698	4376	2828	33.4378	9.42176	30.7239	53.1356	124.159	84.4524	0.0025458	1.3812	up	--	--	Biological Process: cellular process (GO:0009987);;	K14484|7.44152e-108|cmo:103501531|K14484 auxin-responsive protein IAA | (RefSeq) auxin-responsive protein IAA16-like	Plant hormone signal transduction (ko04075)	--	--	AUX/IAA family	Auxin-responsive protein IAA16 OS=Arabidopsis thaliana OX=3702 GN=IAA16 PE=1 SV=1	S	Function unknown	auxin-responsive protein IAA11-like [Cucurbita pepo subsp. pepo]
EVM0019648	1239	765	1192	3346	2328	2822	10.088	6.36288	9.44649	28.2911	17.8417	22.7709	6.19726e-06	1.20846	up	[J]	Translation, ribosomal structure and biogenesis	Molecular Function: N-acetyltransferase activity (GO:0008080);;	K14521|0|cmo:103484684|K14521 N-acetyltransferase 10 [EC:2.3.1.-] | (RefSeq) RNA cytidine acetyltransferase 2	Ribosome biogenesis in eukaryotes (ko03008)	[R]	General function prediction only	GNAT acetyltransferase 2;; Possible tRNA binding domain;; Helicase;; Domain of unknown function (DUF1726)	RNA cytidine acetyltransferase 1 OS=Arabidopsis thaliana OX=3702 GN=At1g10490 PE=2 SV=2	S	Function unknown	PREDICTED: RNA cytidine acetyltransferase 2 [Cucumis melo]
EVM0007293	43836	56431	55799	16220	27703	10461	779.182	1025	965.996	299.382	463.562	184.269	1.54614e-05	-1.48215	down	--	--	Cellular Component: integral component of membrane (GO:0016021);;	--	--	[S]	Function unknown	PQ loop repeat	--	S	Function unknown	probable vacuolar amino acid transporter YPQ3 [Cucurbita pepo subsp. pepo]
EVM0005198	119	119	137	684	441	463	0.677504	0.691466	0.75911	4.05286	2.3686	2.61662	1.56451e-09	1.78865	up	[P]	Inorganic ion transport and metabolism	Biological Process: potassium ion transport (GO:0006813);; Molecular Function: solute:proton antiporter activity (GO:0015299);; Cellular Component: integral component of membrane (GO:0016021);; Biological Process: hydrogen ion transmembrane transport (GO:1902600);;	--	--	[P]	Inorganic ion transport and metabolism	Sodium/hydrogen exchanger family;; TrkA-N domain	K(+) efflux antiporter 2, chloroplastic OS=Arabidopsis thaliana OX=3702 GN=KEA2 PE=1 SV=2	P	Inorganic ion transport and metabolism	K(+) efflux antiporter 2, chloroplastic-like [Cucurbita moschata]
EVM0014614	84	81	91	208	221	186	1.7936	1.75574	1.88576	4.6014	4.44124	3.94187	0.000156795	1.05399	up	--	--	Biological Process: rRNA processing (GO:0006364);; Cellular Component: nuclear matrix (GO:0016363);; Molecular Function: snoRNA binding (GO:0030515);; Cellular Component: small-subunit processome (GO:0032040);; Cellular Component: Mpp10 complex (GO:0034457);; Molecular Function: rRNA primary transcript binding (GO:0042134);;	K14561|0|cmo:103503328|K14561 U3 small nucleolar ribonucleoprotein protein IMP4 | (RefSeq) U3 small nucleolar ribonucleoprotein protein IMP4	Ribosome biogenesis in eukaryotes (ko03008)	[A]	RNA processing and modification	Brix domain	--	AJ	RNA processing and modification;; Translation, ribosomal structure and biogenesis	U3 small nucleolar ribonucleoprotein protein IMP4 [Cucurbita maxima]
EVM0004757	51854	60752	43433	25041	27540	23814	1294.21	1549.47	1055.79	648.991	647.07	589.027	5.32545e-08	-1.12909	down	--	--	--	--	--	--	--	Aluminium induced protein;; Glutamine amidotransferase domain	Stem-specific protein TSJT1 OS=Nicotiana tabacum OX=4097 GN=TSJT1 PE=2 SV=1	--	--	PREDICTED: stem-specific protein TSJT1 [Cucumis sativus]
EVM0004527	2380	2588	3573	880	925	1031	23.9084	26.5637	34.9629	9.17282	8.74561	10.2613	7.85377e-17	-1.65588	down	[G]	Carbohydrate transport and metabolism	Molecular Function: beta-galactosidase activity (GO:0004565);; Biological Process: carbohydrate metabolic process (GO:0005975);; Cellular Component: plant-type cell wall (GO:0009505);; Cellular Component: plasmodesma (GO:0009506);; Molecular Function: carbohydrate binding (GO:0030246);;	--	--	[G]	Carbohydrate transport and metabolism	Glycosyl hydrolases family 35;; Galactose binding lectin domain;; Beta-galactosidase;; Beta-galactosidase jelly roll domain	Beta-galactosidase 1 OS=Arabidopsis thaliana OX=3702 GN=BGAL1 PE=2 SV=1	G	Carbohydrate transport and metabolism	beta-galactosidase 1-like [Cucurbita maxima]
EVM0002419	59	100	53	12	18	11	1.32454	2.30016	1.16254	0.261184	0.368305	0.239621	0.000159741	-1.84828	down	[O]	Posttranslational modification, protein turnover, chaperones	Biological Process: proteolysis (GO:0006508);; Molecular Function: cysteine-type peptidase activity (GO:0008234);; Cellular Component: integral component of membrane (GO:0016021);;	K01373|0|cmo:103489441|K01373 cathepsin F [EC:3.4.22.41] | (RefSeq) cysteine proteinase 15A	--	[O]	Posttranslational modification, protein turnover, chaperones	Papain family cysteine protease;; Cathepsin propeptide inhibitor domain (I29)	Probable cysteine protease RD19D OS=Arabidopsis thaliana OX=3702 GN=RD19D PE=2 SV=1	O	Posttranslational modification, protein turnover, chaperones	probable cysteine protease RD19D [Cucurbita maxima]
EVM0013428	142	83	136	375	286	285	1.33597	0.798282	1.24178	3.66109	2.53473	2.66053	0.000668403	1.14493	up	[K]	Transcription	Molecular Function: protein serine/threonine kinase activity (GO:0004674);; Molecular Function: ATP binding (GO:0005524);; Biological Process: protein phosphorylation (GO:0006468);; Cellular Component: integral component of membrane (GO:0016021);;	--	--	--	--	Protein kinase domain;; Protein tyrosine kinase;; Leucine rich repeat N-terminal domain;; Leucine Rich repeats (2 copies);; Leucine rich repeat	Protein NSP-INTERACTING KINASE 1 OS=Arabidopsis thaliana OX=3702 GN=NIK1 PE=1 SV=1	T	Signal transduction mechanisms	PREDICTED: protein NSP-INTERACTING KINASE 2 isoform X3 [Cucumis sativus]
EVM0013197	33	37	44	153	130	132	0.458504	0.534213	0.603651	2.24211	1.73207	1.85616	1.16503e-05	1.53153	up	--	--	Cellular Component: membrane (GO:0016020);;	--	--	--	--	Auxin canalisation;; Plant pleckstrin homology-like region	VAN3-binding protein OS=Arabidopsis thaliana OX=3702 GN=VAB PE=1 SV=1	S	Function unknown	VAN3-binding protein [Cucurbita moschata]
EVM0013994	8319	21394	6980	3506	4495	3731	70.6702	185.732	57.7525	30.929	35.9473	31.4122	0.00027841	-1.5136	down	[T]	Signal transduction mechanisms	Molecular Function: protein serine/threonine phosphatase activity (GO:0004722);; Biological Process: protein dephosphorylation (GO:0006470);; Molecular Function: metal ion binding (GO:0046872);;	K14497|0|cmo:103490037|K14497 protein phosphatase 2C [EC:3.1.3.16] | (RefSeq) protein phosphatase 2C 16	Plant hormone signal transduction (ko04075)	[T]	Signal transduction mechanisms	Protein phosphatase 2C	Protein phosphatase 2C 16 OS=Arabidopsis thaliana OX=3702 GN=HAB1 PE=1 SV=1	T	Signal transduction mechanisms	PREDICTED: protein phosphatase 2C 16 [Cucumis melo]
EVM0026615	31	179	63	644	888	483	0.330036	1.93937	0.644865	7.12208	8.90358	5.09331	0.00014034	1.91704	up	[R]	General function prediction only	Biological Process: lipid catabolic process (GO:0016042);; Molecular Function: hydrolase activity (GO:0016787);;	--	--	[I]	Lipid transport and metabolism	Patatin-like phospholipase	Patatin-like protein 1 OS=Oryza sativa subsp. indica OX=39946 GN=PLP1 PE=3 SV=1	S	Function unknown	Acyl transferase/acyl hydrolase/lysophospholipase [Cynara cardunculus var. scolymus]
Sechium_edule_newGene_2287	1012	1321	1065	0	0	0	30.7166	46.4648	24.8219	0	0	0	6.00775e-96	-7.65954	down	--	--	Cellular Component: integral component of membrane (GO:0016021);; Molecular Function: transmembrane transporter activity (GO:0022857);; Biological Process: transmembrane transport (GO:0055085);;	--	--	--	--	--	WAT1-related protein At2g39510 OS=Arabidopsis thaliana OX=3702 GN=At2g39510 PE=2 SV=1	S	Function unknown	PREDICTED: WAT1-related protein At2g39510-like isoform X3 [Cucumis melo]
EVM0006514	107	61	109	325	265	270	2.14435	1.25145	2.13492	6.78048	5.0145	5.37807	4.11372e-05	1.36087	up	[R]	General function prediction only	--	--	--	[H]	Coenzyme transport and metabolism	CobW/HypB/UreG, nucleotide-binding domain;; Cobalamin synthesis protein cobW C-terminal domain	--	S	Function unknown	uncharacterized protein LOC111452522 [Cucurbita moschata]
EVM0019460	45610	70195	38459	15172	23396	18027	864.887	1360.21	710.281	298.746	417.647	338.769	8.72242e-07	-1.4714	down	--	--	--	--	--	--	--	--	--	S	Function unknown	PREDICTED: low-temperature-induced 65 kDa protein [Cucumis sativus]
EVM0002981	183	410	88	30	16	64	3.87395	8.86888	1.81202	0.651322	0.31677	1.33895	0.00120846	-1.76529	down	--	--	Molecular Function: DNA binding (GO:0003677);;	K09422|2.40499e-132|csv:101206909|K09422 myb proto-oncogene protein, plant | (RefSeq) myb-related protein 315-like	--	[K]	Transcription	Myb-like DNA-binding domain;; Myb-like DNA-binding domain	Transcription factor MYB102 OS=Arabidopsis thaliana OX=3702 GN=MYB102 PE=2 SV=1	K	Transcription	transcription factor MYB41-like [Cucurbita pepo subsp. pepo]
EVM0008787	109	66	111	291	348	310	2.14327	1.32993	2.13179	5.97537	6.48115	6.06709	3.12563e-07	1.47518	up	--	--	--	--	--	--	--	--	--	S	Function unknown	hypothetical protein Csa_7G272125 [Cucumis sativus]
EVM0005575	3625	3074	2912	1343	1634	1768	34.3699	29.7739	26.889	13.2204	14.5826	16.6067	1.39494e-10	-1.12624	down	--	--	Molecular Function: DNA binding (GO:0003677);; Cellular Component: nucleus (GO:0005634);;	--	--	--	--	SBP domain	Squamosa promoter-binding-like protein 6 OS=Arabidopsis thaliana OX=3702 GN=SPL6 PE=1 SV=2	S	Function unknown	PREDICTED: squamosa promoter-binding-like protein 6 isoform X1 [Cucumis sativus]
EVM0004800	123	72	164	738	544	536	2.46174	1.47767	3.20625	15.446	10.3053	10.6909	6.00622e-09	1.96815	up	--	--	--	--	--	--	--	--	Probable membrane-associated kinase regulator 4 OS=Arabidopsis thaliana OX=3702 GN=MAKR4 PE=3 SV=1	S	Function unknown	hypothetical protein Csa_4G293210 [Cucumis sativus]
EVM0003142	399	102	399	23	17	48	3.7959	0.988436	3.69772	0.223699	0.151181	0.451007	7.40443e-07	-2.42316	down	[P]	Inorganic ion transport and metabolism	Molecular Function: potassium ion transmembrane transporter activity (GO:0015079);; Cellular Component: integral component of membrane (GO:0016021);; Biological Process: potassium ion transmembrane transport (GO:0071805);;	K03549|0|csv:101215797|K03549 KUP system potassium uptake protein | (RefSeq) potassium transporter 5-like	--	--	--	K+ potassium transporter	Potassium transporter 5 OS=Arabidopsis thaliana OX=3702 GN=POT5 PE=1 SV=1	P	Inorganic ion transport and metabolism	PREDICTED: potassium transporter 5-like [Cucumis sativus]
EVM0012529	5496	8038	4098	58	712	779	139.371	208.291	101.201	1.51176	16.9807	19.5608	0.00400894	-1.66391	down	[M]	Cell wall/membrane/envelope biogenesis	Molecular Function: transferase activity, transferring glycosyl groups (GO:0016757);;	K18819|0|csv:101208382|K18819 inositol 3-alpha-galactosyltransferase [EC:2.4.1.123] | (RefSeq) GOLS; galactinol synthase	Galactose metabolism (ko00052)	[G]	Carbohydrate transport and metabolism	Glycosyl transferase family 8	Galactinol synthase 2 OS=Arabidopsis thaliana OX=3702 GN=GOLS2 PE=1 SV=1	O	Posttranslational modification, protein turnover, chaperones	galactinol synthase 2-like [Cucurbita moschata]
EVM0002128	1479	2267	3217	13108	3570	7203	20.0059	31.3371	42.3762	184.139	45.4597	96.5724	0.00343573	1.34199	up	--	--	Cellular Component: plasma membrane (GO:0005886);; Cellular Component: integral component of membrane (GO:0016021);; Molecular Function: transmembrane transporter activity (GO:0022857);; Biological Process: transmembrane transport (GO:0055085);;	--	--	--	--	EamA-like transporter family	WAT1-related protein At3g28050 OS=Arabidopsis thaliana OX=3702 GN=At3g28050 PE=2 SV=1	S	Function unknown	WAT1-related protein At3g28050-like [Cucurbita moschata]
EVM0013982	49	90	140	263	219	377	0.670346	1.26412	1.86455	3.75891	2.8347	5.13629	0.00712559	1.21688	up	[J]	Translation, ribosomal structure and biogenesis	Cellular Component: cytoplasm (GO:0005737);; Biological Process: tRNA modification (GO:0006400);; Molecular Function: queuine tRNA-ribosyltransferase activity (GO:0008479);; Biological Process: queuosine biosynthetic process (GO:0008616);;	K00773|0|csv:101206917|K00773 queuine tRNA-ribosyltransferase [EC:2.4.2.29] | (RefSeq) queuine tRNA-ribosyltransferase	--	[A]	RNA processing and modification	Queuine tRNA-ribosyltransferase	--	J	Translation, ribosomal structure and biogenesis	queuine tRNA-ribosyltransferase catalytic subunit 1-like [Cucurbita moschata]
EVM0015653	665	897	747	329	358	507	14.2987	19.719	15.6572	7.35335	7.24459	10.8019	0.00027841	-1.02411	down	[T]	Signal transduction mechanisms	Molecular Function: protein kinase activity (GO:0004672);; Molecular Function: ATP binding (GO:0005524);; Biological Process: protein phosphorylation (GO:0006468);;	--	--	[T]	Signal transduction mechanisms	Protein kinase domain;; Protein tyrosine kinase	Serine/threonine-protein kinase PCRK1 OS=Arabidopsis thaliana OX=3702 GN=PCRK1 PE=1 SV=1	T	Signal transduction mechanisms	probable serine/threonine-protein kinase PBL19 [Cucurbita moschata]
EVM0015966	2525	1827	2179	732	1312	728	42.7608	31.6114	35.936	12.862	20.9231	12.2189	7.96457e-06	-1.27532	down	[K]	Transcription	Molecular Function: kinase activity (GO:0016301);; Biological Process: phosphorylation (GO:0016310);;	--	--	[R]	General function prediction only	Leucine rich repeat;; Leucine Rich repeats (2 copies);; Leucine rich repeat N-terminal domain;; Leucine Rich Repeat	Receptor-like protein 12 OS=Arabidopsis thaliana OX=3702 GN=RLP12 PE=2 SV=2	S	Function unknown	MDIS1-interacting receptor like kinase 2-like [Cucurbita pepo subsp. pepo]
EVM0015973	77	66	96	177	187	206	1.10686	0.965831	1.34373	2.65843	2.54093	2.95512	0.00057256	1.03516	up	[E]	Amino acid transport and metabolism	Molecular Function: transporter activity (GO:0005215);; Biological Process: transport (GO:0006810);; Cellular Component: integral component of membrane (GO:0016021);;	K14638|0|csv:101219521|K14638 solute carrier family 15 (peptide/histidine transporter), member 3/4 | (RefSeq) protein NRT1/ PTR FAMILY 2.8-like	--	[E]	Amino acid transport and metabolism	POT family	Protein NRT1/ PTR FAMILY 2.8 OS=Arabidopsis thaliana OX=3702 GN=NPF2.8 PE=2 SV=2	E	Amino acid transport and metabolism	protein NRT1/ PTR FAMILY 2.8 [Cucurbita maxima]
EVM0027755	1293	1835	1388	552	488	343	20.5308	29.7731	21.4606	9.09149	7.29162	5.39669	3.85047e-09	-1.69621	down	--	--	Biological Process: regulation of transcription, DNA-templated (GO:0006355);;	--	--	--	--	GRAS domain family	Scarecrow-like protein 13 OS=Arabidopsis thaliana OX=3702 GN=SCL13 PE=2 SV=2	K	Transcription	scarecrow-like protein 13 [Cucurbita pepo subsp. pepo]
EVM0012346	553	811	517	315	299	284	14.515	21.7814	13.2305	8.58104	7.39215	7.37392	0.000201118	-1.11746	down	[O]	Posttranslational modification, protein turnover, chaperones	--	K13993|1.76447e-68|csv:101212955|K13993 HSP20 family protein | (RefSeq) 17.9 kDa class II heat shock protein-like	Protein processing in endoplasmic reticulum (ko04141)	[O]	Posttranslational modification, protein turnover, chaperones	Hsp20/alpha crystallin family	17.9 kDa class II heat shock protein OS=Glycine max OX=3847 GN=HSP17.9-D PE=3 SV=1	O	Posttranslational modification, protein turnover, chaperones	17.1 kDa class II heat shock protein-like [Cucurbita moschata]
EVM0002264	2857	2870	2695	1136	1479	1773	47.0704	48.3064	43.2463	19.4348	22.9317	28.9478	3.43703e-07	-1.04486	down	--	--	Cellular Component: integral component of membrane (GO:0016021);;	--	--	--	--	--	--	S	Function unknown	PREDICTED: uncharacterized protein LOC103504045 [Cucumis melo]
EVM0027157	631	766	523	255	344	261	10.5109	13.0421	8.48521	4.40874	5.38934	4.30935	1.15647e-05	-1.21757	down	[G]	Carbohydrate transport and metabolism	Cellular Component: integral component of membrane (GO:0016021);; Molecular Function: substrate-specific transmembrane transporter activity (GO:0022891);; Biological Process: transmembrane transport (GO:0055085);;	--	--	[R]	General function prediction only	Sugar (and other) transporter;; Major Facilitator Superfamily	Probable polyol transporter 6 OS=Arabidopsis thaliana OX=3702 GN=PLT6 PE=2 SV=2	G	Carbohydrate transport and metabolism	probable polyol transporter 6 [Cucurbita pepo subsp. pepo]
EVM0014890	967	1615	1080	568	563	637	11.2586	19.2249	12.2441	6.85981	6.16577	7.34701	0.000144503	-1.11056	down	--	--	--	--	--	--	--	Protein of unknown function (DUF789)	--	S	Function unknown	uncharacterized protein LOC111451281 [Cucurbita moschata]
EVM0027957	38	36	23	87	120	98	0.915993	0.894054	0.526804	2.19004	2.74043	2.35046	0.00285191	1.26159	up	--	--	Cellular Component: integral component of membrane (GO:0016021);;	--	--	--	--	F-box-like	Probable F-box protein At2g36090 OS=Arabidopsis thaliana OX=3702 GN=At2g36090 PE=2 SV=1	S	Function unknown	PREDICTED: probable F-box protein At1g60180 [Cucumis sativus]
EVM0002962	165	306	49	0	6	18	17.7716	33.7427	5.13107	0	0.543311	1.89914	0.000928483	-1.87224	down	--	--	Cellular Component: integral component of membrane (GO:0016021);;	--	--	--	--	--	--	S	Function unknown	PREDICTED: uncharacterized protein LOC103496842 [Cucumis melo]
EVM0022974	646	262	753	1335	1640	1147	30.0957	12.475	34.1385	64.5913	71.9179	52.9437	0.00822987	1.03936	up	--	--	--	--	--	--	--	--	Zinc finger protein 2 OS=Arabidopsis thaliana OX=3702 GN=ZFP2 PE=1 SV=1	S	Function unknown	zinc finger protein 7-like [Cucurbita pepo subsp. pepo]
EVM0016834	237	257	163	64	127	50	9.65451	10.6964	6.44728	2.70481	4.85247	2.00201	0.0034355	-1.3066	down	--	--	--	K03094|1.90383e-45|cmo:103489446|K03094 S-phase kinase-associated protein 1 | (RefSeq) SKP1-like protein 12	Ubiquitin mediated proteolysis (ko04120);; Protein processing in endoplasmic reticulum (ko04141)	[O]	Posttranslational modification, protein turnover, chaperones	Skp1 family, dimerisation domain;; Skp1 family, tetramerisation domain	SKP1-like protein 4 OS=Arabidopsis thaliana OX=3702 GN=ASK4 PE=1 SV=1	O	Posttranslational modification, protein turnover, chaperones	SKP1-like protein 14 [Momordica charantia]
EVM0023705	1454	2464	1355	686	964	1049	14.2885	24.7422	12.9627	6.9954	8.91308	10.216	0.00291979	-1.01701	down	--	--	Cellular Component: exocyst (GO:0000145);; Biological Process: exocytosis (GO:0006887);;	K07195|0|csv:101204348|K07195 exocyst complex component 7 | (RefSeq) exocyst complex component EXO70B1	--	[U]	Intracellular trafficking, secretion, and vesicular transport	Exo70 exocyst complex subunit	Exocyst complex component EXO70E2 OS=Arabidopsis thaliana OX=3702 GN=EXO70E2 PE=1 SV=1	S	Function unknown	PREDICTED: exocyst complex component EXO70B1 [Cucumis sativus]
EVM0002989	278	362	296	136	180	171	21.6521	28.816	22.4472	10.9778	13.1833	13.2066	0.000290393	-1.01672	down	--	--	--	--	--	--	--	zinc-finger of the FCS-type, C2-C2	Protein MARD1 OS=Arabidopsis thaliana OX=3702 GN=MARD1 PE=2 SV=2	S	Function unknown	uncharacterized protein LOC111453538 [Cucurbita moschata]
EVM0026703	1136	346	403	65	104	99	13.1514	4.09462	4.54583	0.775947	1.12875	1.12571	6.65178e-08	-2.33117	down	--	--	Molecular Function: transcription regulatory region DNA binding (GO:0044212);;	--	--	[K]	Transcription	ARID/BRIGHT DNA binding domain;; HMG (high mobility group) box;; HMG-box domain	High mobility group B protein 15 OS=Arabidopsis thaliana OX=3702 GN=HMGB15 PE=2 SV=1	S	Function unknown	PREDICTED: high mobility group B protein 15 isoform X5 [Cucumis sativus]
EVM0023052	1097	1002	696	302	282	278	18.0994	16.9011	11.1812	5.16121	4.37324	4.53768	3.88993e-11	-1.71519	down	[O]	Posttranslational modification, protein turnover, chaperones	Molecular Function: nucleotide binding (GO:0000166);; Molecular Function: protein kinase activity (GO:0004672);; Cellular Component: membrane (GO:0016020);; Biological Process: phosphorylation (GO:0016310);;	--	--	[T]	Signal transduction mechanisms	Protein kinase domain;; Protein tyrosine kinase	Mitogen-activated protein kinase kinase kinase 17 OS=Arabidopsis thaliana OX=3702 GN=MAPKKK17 PE=1 SV=1	T	Signal transduction mechanisms	mitogen-activated protein kinase kinase kinase 18-like [Cucurbita moschata]
EVM0010316	241	181	241	65	75	90	4.76343	3.64091	4.63551	1.32329	1.38648	1.75203	7.87129e-08	-1.53237	down	--	--	--	--	--	--	--	TCP family transcription factor	Transcription factor TCP13 OS=Arabidopsis thaliana OX=3702 GN=TCP13 PE=1 SV=1	K	Transcription	transcription factor TCP17-like isoform X1 [Cucurbita maxima]
EVM0022243	93	54	100	289	317	259	2.44674	1.4497	2.55524	7.89204	7.8538	6.74563	1.62516e-06	1.52181	up	--	--	Molecular Function: DNA binding (GO:0003677);; Molecular Function: transcription factor activity, sequence-specific DNA binding (GO:0003700);; Cellular Component: nucleus (GO:0005634);; Biological Process: regulation of transcription, DNA-templated (GO:0006355);;	K09286|4.99536e-58|cmo:103484790|K09286 EREBP-like factor | (RefSeq) ethylene-responsive transcription factor ERF011	--	--	--	AP2 domain	Ethylene-responsive transcription factor ERF011 OS=Arabidopsis thaliana OX=3702 GN=ERF011 PE=2 SV=1	K	Transcription	ethylene-responsive transcription factor RAP2-10-like [Momordica charantia]
EVM0023123	297	345	339	2370	1023	1548	3.35081	3.986	3.73476	27.845	10.8909	17.3513	9.49733e-09	1.95208	up	--	--	Molecular Function: DNA binding (GO:0003677);;	K09422|9.23404e-114|cmo:103490581|K09422 myb proto-oncogene protein, plant | (RefSeq) transcription factor MYB48-like	--	[K]	Transcription	Myb-like DNA-binding domain;; Myb-like DNA-binding domain	Transcription factor MYB59 OS=Arabidopsis thaliana OX=3702 GN=MYB59 PE=2 SV=2	K	Transcription	transcription factor MYB59-like [Cucurbita maxima]
EVM0000245	10	8	46	162	112	108	0.394663	0.32237	1.76637	6.61679	4.15303	4.20691	0.00501462	1.56454	up	--	--	--	--	--	--	--	Domain of unknown function (DUF3511)	--	S	Function unknown	hypothetical protein Csa_6G364115 [Cucumis sativus]
EVM0012030	1105	515	370	217	316	124	24.4436	11.6286	7.96776	4.9825	6.56957	2.70363	0.00368223	-1.36849	down	[G]	Carbohydrate transport and metabolism	Molecular Function: hydrolase activity, hydrolyzing O-glycosyl compounds (GO:0004553);; Cellular Component: cell wall (GO:0005618);; Biological Process: xyloglucan metabolic process (GO:0010411);; Molecular Function: xyloglucan:xyloglucosyl transferase activity (GO:0016762);; Biological Process: cell wall biogenesis (GO:0042546);; Cellular Component: apoplast (GO:0048046);; Biological Process: ce…	K08235|9.07083e-173|csv:101217992|K08235 xyloglucan:xyloglucosyl transferase [EC:2.4.1.207] | (RefSeq) xth17; xyloglucan endotransglucosylase/hydrolase protein 9	--	--	--	Glycosyl hydrolases family 16;; Xyloglucan endo-transglycosylase (XET) C-terminus	Xyloglucan endotransglucosylase/hydrolase protein 9 OS=Arabidopsis thaliana OX=3702 GN=XTH9 PE=2 SV=2	G	Carbohydrate transport and metabolism	xyloglucan endotransglucosylase/hydrolase protein 9-like [Cucurbita pepo subsp. pepo]
EVM0005076	365	672	329	163	245	174	10.444	19.6646	9.15594	4.83223	6.59503	4.91857	0.00259942	-1.19842	down	[T]	Signal transduction mechanisms	Molecular Function: calcium ion binding (GO:0005509);;	K13448|2.04055e-72|csv:101210877|K13448 calcium-binding protein CML | (RefSeq) calmodulin-like protein 3	Plant-pathogen interaction (ko04626)	[T]	Signal transduction mechanisms	EF hand;; EF-hand domain;; EF hand;; EF-hand domain pair;; EF-hand domain pair;; Secreted protein acidic and rich in cysteine Ca binding region;; Cytoskeletal-regulatory complex EF hand	Calmodulin-like protein 3 OS=Arabidopsis thaliana OX=3702 GN=CML3 PE=2 SV=1	DTZ	Cell cycle control, cell division, chromosome partitioning;; Signal transduction mechanisms;; Cytoskeleton	calmodulin-like protein 3 [Cucurbita moschata]
EVM0017659	770	680	850	109	209	169	16.1229	14.5525	17.3327	2.36553	4.11501	3.50487	8.19687e-18	-2.21847	down	[G]	Carbohydrate transport and metabolism	Molecular Function: transporter activity (GO:0005215);; Biological Process: transport (GO:0006810);; Cellular Component: integral component of membrane (GO:0016021);;	K09874|0|csv:101205692|K09874 aquaporin NIP | (RefSeq) aquaporin NIP2-1-like	--	[G]	Carbohydrate transport and metabolism	Major intrinsic protein	Aquaporin NIP2-1 OS=Zea mays OX=4577 GN=NIP2-1 PE=2 SV=2	G	Carbohydrate transport and metabolism	aquaporin NIP2-1-like [Cucurbita maxima]
EVM0006461	1667	1830	1409	529	779	606	19.7286	22.1347	16.2394	6.4987	8.67517	7.10581	2.95476e-10	-1.43229	down	--	--	Molecular Function: catalytic activity (GO:0003824);;	K10571|0|csv:101220010|K10571 de-etiolated-1 | (RefSeq) light-mediated development protein DET1	Ubiquitin mediated proteolysis (ko04120)	[K]	Transcription	De-etiolated protein 1 Det1	Light-mediated development protein DET1 OS=Solanum lycopersicum OX=4081 GN=DET1 PE=1 SV=1	O	Posttranslational modification, protein turnover, chaperones	light-mediated development protein DET1-like isoform X1 [Cucurbita pepo subsp. pepo]
EVM0026275	343	263	379	758	712	793	5.10786	4.01175	5.49674	11.747	10.0042	11.7274	8.21662e-07	1.02965	up	--	--	Cellular Component: mitochondrial inner membrane presequence translocase complex (GO:0005744);; Cellular Component: integral component of membrane (GO:0016021);; Biological Process: protein import into mitochondrial matrix (GO:0030150);;	K17796|6.44524e-148|cmo:103496532|K17796 mitochondrial import inner membrane translocase subunit TIM21 | (RefSeq) probable mitochondrial import inner membrane translocase subunit TIM21	--	[S]	Function unknown	TIM21;; Cytochrome oxidase complex assembly protein 1	Probable mitochondrial import inner membrane translocase subunit TIM21 OS=Arabidopsis thaliana OX=3702 GN=TIM21 PE=1 SV=1	U	Intracellular trafficking, secretion, and vesicular transport	probable mitochondrial import inner membrane translocase subunit TIM21 [Cucurbita maxima]
EVM0027418	1146	1195	999	377	506	605	18.5235	19.7331	15.7321	6.31537	7.69051	9.68276	1.9266e-07	-1.24535	down	--	--	Molecular Function: transcription factor activity, sequence-specific DNA binding (GO:0003700);; Biological Process: regulation of transcription, DNA-templated (GO:0006355);; Molecular Function: sequence-specific DNA binding (GO:0043565);;	--	--	--	--	Basic leucine-zipper C terminal;; bZIP transcription factor;; Basic region leucine zipper;; bZIP Maf transcription factor	Light-inducible protein CPRF2 OS=Petroselinum crispum OX=4043 GN=CPRF2 PE=2 SV=2	K	Transcription	PREDICTED: light-inducible protein CPRF2-like [Cucumis melo]
EVM0024197	391	423	1189	3292	1605	3052	3.51884	3.88699	10.4167	30.7656	13.5949	27.2261	0.000596612	1.52167	up	[T]	Signal transduction mechanisms	Molecular Function: protein serine/threonine kinase activity (GO:0004674);; Molecular Function: ATP binding (GO:0005524);; Biological Process: protein phosphorylation (GO:0006468);;	--	--	[R]	General function prediction only	Protein kinase domain;; Protein tyrosine kinase	Protein kinase PVPK-1 OS=Phaseolus vulgaris OX=3885 PE=2 SV=1	T	Signal transduction mechanisms	protein kinase PVPK-1-like [Cucurbita pepo subsp. pepo]
EVM0011730	304	451	251	154	166	187	2.74446	4.15821	2.20826	1.43635	1.40614	1.6738	0.00443075	-1.0194	down	[G]	Carbohydrate transport and metabolism	Cellular Component: integral component of membrane (GO:0016021);;	--	--	--	--	Glycosyl transferase family 2	--	S	Function unknown	uncharacterized protein LOC111469301 [Cucurbita maxima]
EVM0022547	4292	4373	4597	2309	2065	2650	45.6747	47.5574	47.6527	25.5139	20.6918	27.9514	2.88821e-10	-1.02646	down	--		--	--	--	[T]	Signal transduction mechanisms	Protein tyrosine kinase;; Protein kinase domain	Serine/threonine-protein kinase STY46 OS=Arabidopsis thaliana OX=3702 GN=STY46 PE=1 SV=1	T	Signal transduction mechanisms	serine/threonine-protein kinase STY46 isoform X1 [Momordica charantia]
EVM0018972	11126	9592	7990	5198	5024	4346	53.9908	47.5636	37.7627	26.1909	22.951	20.8997	3.0534e-07	-1.07096	down	[H]	Coenzyme transport and metabolism	Biological Process: cellular amino acid catabolic process (GO:0009063);; Biological Process: menaquinone biosynthetic process (GO:0009234);; Molecular Function: thiamine pyrophosphate binding (GO:0030976);; Molecular Function: 2-succinyl-5-enolpyruvyl-6-hydroxy-3-cyclohexene-1-carboxylic-acid synthase activity (GO:0070204);;	K14759|0|cmo:103489211|K14759 isochorismate synthase / 2-succinyl-5-enolpyruvyl-6-hydroxy-3-cyclohexene-1-carboxylate synthase / 2-succinyl-6-hydroxy-2,4-cyclohexadiene-1-carboxylate synthase / O-succinylbenzoate synthase [EC:5.4.4.2 2.2.1.9 4.2.99.20 4.2.1.113] | (RefSeq) protein PHYLLO, chloroplastic	Ubiquinone and other terpenoid-quinone biosynthesis (ko00130)	[E]	Amino acid transport and metabolism	Thiamine pyrophosphate enzyme, N-terminal TPP binding domain;; Enolase C-terminal domain-like;; Middle domain of thiamine pyrophosphate;; alpha/beta hydrolase fold;; Alpha/beta hydrolase family;; Thiamine pyrophosphate enzyme, C-terminal TPP binding domain	Protein PHYLLO, chloroplastic OS=Arabidopsis thaliana OX=3702 GN=PHYLLO PE=2 SV=2	H	Coenzyme transport and metabolism	protein PHYLLO, chloroplastic isoform X1 [Cucurbita pepo subsp. pepo]
[truncated: 662 more rows]

## Sheet: 3 VS 9
#ID	T01_Count	T02_Count	T03_Count	N1_Count	N2_Count	N3_Count	T01_FPKM	T02_FPKM	T03_FPKM	N1_FPKM	N2_FPKM	N3_FPKM	FDR	log2FC	regulated	COG_class	COG_class_annotation	GO_annotation	KEGG_annotation	KEGG_pathway_annotation	KOG_class	KOG_class_annotation	Pfam_annotation	Swiss-Prot_annotation	eggNOG_class	eggNOG_class_annotation	NR_annotation
[truncated: 3,183 more rows]
