# Supplementary material for: Combined genomic, transcriptomic, and metabolomic analyses provide insights into chayote (Sechium edule) evolution and fruit development
Source: Hortic Res. 2021 Jan 31;8:35. doi: 10.1038/s41438-021-00487-1 (PMC7847470; doi:10.1038/s41438-021-00487-1)
Supplement: Supplementary file 3 — Table S7 Metabolomic data [file 41438_2021_487_MOESM3_ESM.docx]

## Sheet: 3 VS 6
#ID	Compounds	fruit-101	fruit-104	fruit-107	fruit-201	fruit-204	fruit-207	fruit3d_Mean	fruit6d_Mean	Fold_change	log2FC	Pvalue	VIP	regulated	KEGG_pathway_annotation
mws0147	3-Hydroxy-3-methyl butyric acid	4217100	7399100	2560500	692090	2777900	565160	4.72557e+06	1345050	0.284633	-1.81283	0.124831	2.16794	down	--
mws0263	L-PyroglutamicAcid	11839	21739	202410	16002	16621	44176	78662.7	25599.7	0.325436	-1.61955	0.482759	1.20087	down	--
pme2527	L-Ornithine	29734	156540	4302900	44917	92614	1191700	1.49639e+06	443077	0.296097	-1.75586	0.535525	1.05429	down	Glutathione metabolism(ko00480);;2-Oxocarboxylic acid metabolism(ko01210);;Arginine biosynthesis(ko00220);;ABC transporters(ko02010);;D-Arginine and D-ornithine metabolism(ko00472);;Biosynthesis of amino acids(ko01230);;Biosynthesis of secondary metabolites(ko01110);;Metabolic pathways(ko01100);;Arginine and proline metabolism(ko00330)
pme0183	2-Hydroxy-6-aminopurine	59949	266980	950040	71897	196070	369200	425656	212389	0.498968	-1.00298	0.517099	1.08174	down	--
mws1350	Syringic Aldehyde	8163.5	2904.1	9	14440	6162.6	7281.9	3692.2	9294.83	2.51742	1.33195	0.187564	1.8731	up	--
pme0075	N-Acetyl-L-glutamic acid	109570	107280	343190	58603	92228	124620	186680	91817	0.491842	-1.02373	0.348986	1.55612	down	2-Oxocarboxylic acid metabolism(ko01210);;Biosynthesis of secondary metabolites(ko01110);;Biosynthesis of amino acids(ko01230);;Arginine biosynthesis(ko00220);;Metabolic pathways(ko01100)
pme1654	Jasmonic acid	124180	9049.2	9	22667	9	9	44412.7	7561.67	0.170259	-2.5542	0.455055	1.27295	down	Plant hormone signal transduction(ko04075);;Biosynthesis of secondary metabolites(ko01110);;Metabolic pathways(ko01100);;alpha-Linolenic acid metabolism(ko00592)
pmb0962	Lysine butyrate	283370	969280	2496300	417030	441070	407620	1249650	421907	0.33762	-1.56653	0.333117	1.62348	down	--
pme0230	Adenosine	2933400	1959100	1927100	1772300	2014200	10405000	2273200	4730500	2.08099	1.05727	0.478341	1.17796	up	Metabolic pathways(ko01100);;Purine metabolism(ko00230)
Lmmn003323	2-Hydroxyhexadecanoic acid	491150	357120	75803	575000	582670	749870	308024	635847	2.06427	1.04563	0.0986652	2.33465	up	--
pmp000001	Hispidulin	13566	9	9	16595	11264	9	4528	9289.33	2.05153	1.0367	0.514242	1.00728	up	--
pme3188	Uridine 5'-monophosphate	378330	182270	70699	241420	217670	851630	210433	436907	2.07623	1.05396	0.397007	1.33703	up	Metabolic pathways(ko01100);;Pyrimidine metabolism(ko00240)
pmb0981	Adenosine 5'-monophosphate	1435800	868700	439040	1299000	1013900	4593300	914513	2.30207e+06	2.51726	1.33185	0.350357	1.51363	up	Metabolic pathways(ko01100);;Zeatin biosynthesis(ko00908);;Purine metabolism(ko00230);;Biosynthesis of secondary metabolites(ko01110)
Hmpp003270	Luteolin-4'-O-glucoside	25956	9685.2	3038.4	44607	60065	5245.6	12893.2	36639.2	2.84175	1.50678	0.281833	1.69526	up	--
mws0045	Quercetin-3-O-rhamnoside(Quercitrin)	5837.3	3722.3	4034.2	2930.1	3502.9	9	4531.27	2147.33	0.473893	-1.07737	0.147876	2.07585	down	--
Lmlp003531	Luteolin-3'-O-glucoside	25856	7230.1	2149.3	50761	47778	5607.2	11745.1	34715.4	2.95573	1.56351	0.254972	1.74875	up	--
mws0089	Kaempferol-7-O-glucoside	17595	9521.2	1460.3	39149	49749	11498	9525.5	33465.3	3.51324	1.8128	0.159215	2.11946	up	--
pme2459	Luteolin-7-O-glucoside(Cynaroside)	94362	69045	11082	97580	1028300	16711	58163	380864	6.54821	2.7111	0.424946	1.36062	up	--
Xmyp005261	Quercetin-3-O-glucoside	9	11135	8020.8	9	9	168070	6388.27	56029.3	8.77066	3.13269	0.469142	1.21156	up	Biosynthesis of secondary metabolites(ko01110);;Metabolic pathways(ko01100);;Flavone and flavonol biosynthesis(ko00944)
pmp001270	LysoPC 16:1	371460	205730	9	147660	128270	9	192400	91979.7	0.478066	-1.06472	0.459708	1.18869	down	--
pme0500	D-(+)-Melezitose	123610	43294	18561	55337	56318	321680	61821.7	144445	2.33648	1.22434	0.456071	1.19639	up	--
Lmjp002867	Kaempferol-3-O-neohesperidoside	543430	379170	48258	919120	3959000	48934	323619	1.64235e+06	5.07495	2.34339	0.381659	1.47962	up	--
pme1605	Kaempferol-3-O-robinobioside(Biorobin)	562350	378710	45233	928770	3316300	41796	328764	1.42896e+06	4.34644	2.11984	0.37738	1.48736	up	--
pmp000593	Luteolin-7-O-rutinoside	564550	400130	49059	888600	3816300	45427	337913	1.58344e+06	4.68595	2.22834	0.389579	1.45549	up	--
Lmnp002413	Luteolin-C-rhamnosyl-glucoside	539420	403190	51442	910120	3737600	50821	331351	1.56618e+06	4.72666	2.24082	0.382999	1.47509	up	--
Lmpp003789	Cyanidin-3-O-(6''-p-Coumaroylglucoside)	593730	413410	49989	854730	4198500	52626	352376	1701952	4.82993	2.272	0.399256	1.42854	up	--
HJAP062	Isorhamnetin-3-O-(6''-p-coumaroylglucoside)	29288	9357.6	9	51899	74722	3007.6	12884.9	43209.5	3.35351	1.74567	0.287235	1.68248	up	--
Lmmp002463	Sexangularetin 3-glucoside-7-rhamnoside	30383	9	3004.4	64405	73326	4227.4	11132.1	47319.5	4.25071	2.0877	0.232559	1.83458	up	--
Lmpp003815	Petunidin-3-(6''-p-Coumaroylglucoside)	22031	9	9	49923	78478	9	7349.67	42803.3	5.82385	2.54197	0.258319	1.8008	up	--
Hmyp007792	PE(oxo-11:0/16:0)	27456	173180	195450	26909	64541	46626	132029	46025.3	0.348601	-1.52035	0.241289	1.86862	down	--
pmb0168	PC 16:1/14:1	75905	87061	72897	33805	46882	30006	78621	36897.7	0.469311	-1.09139	0.0036875	2.86655	down	--
Hmyp007589	PE(18:3/18:3+O3)	7016.2	44766	35230	3221.7	17315	8666.3	29004.1	9734.33	0.33562	-1.5751	0.22519	1.8562	down	--
Lmmn005092	Medicagenic acid 3-O-GlcA-28-O-Rha(1,2)-Ara	264400	58937	99694	697060	628320	9105.4	141010	444828	3.15458	1.65745	0.297473	1.68252	up	--
Lmmn004491	Medicagenic acid 3-O-Glc-(1,6)-Glc-(1,3)-Glc	46235	12366	23540	124630	90962	1111.4	27380.3	72234.5	2.63819	1.39955	0.347783	1.53255	up	--

## Sheet: 6 VS 9
#ID	Compounds	fruit-201	fruit-204	fruit-207	fruit-301	fruit-304	fruit-307	fruit6d_Mean	fruit9d_Mean	Fold_change	log2FC	Pvalue	VIP	regulated	KEGG_pathway_annotation
Lmmn001643	2-Hydroxycinnamic acid	78434	53197	109420	64126	209060	393500	80350.3	222229	2.76575	1.46767	0.273437	1.51627	up	--
mws0344	D-Xylonic acid	1973600	865230	895340	1184700	321340	146430	1.24472e+06	550823	0.442527	-1.17616	0.227382	1.52049	down	--
Wmln000659	4-Hydroxymellein	48783	24153	12718	47654	69204	54719	28551.3	57192.3	2.00314	1.00226	0.0967802	1.91528	up	--
pme0230	Adenosine	1772300	2014200	10405000	1835600	2031800	2867900	4730500	2245100	0.474601	-1.07521	0.473959	1.00644	down	Purine metabolism(ko00230);;Metabolic pathways(ko01100)
pmp000548	Pratensein	17268	10179	9	14963	9337.7	147940	9152	57413.6	6.27334	2.64923	0.398298	1.21206	up	Isoflavonoid biosynthesis(ko00943)
pmp000001	Hispidulin	16595	11264	9	13077	9595.1	143740	9289.33	55470.7	5.97144	2.57808	0.405414	1.19408	up	--
Lmhn004976	Aracarpene 2	31611	22648	3209.5	28666	17141	285830	19156.2	110546	5.77076	2.52876	0.406893	1.19337	up	--
Zmhn003257	5,7,2'-Trhiyroxy-8-methoxyflavone	35077	19372	9	30295	18945	280660	18152.7	109967	6.05788	2.59881	0.394914	1.21924	up	--
Lmhn005110	Aracarpene 1	32499	21106	2385.4	29354	18184	278270	18663.5	108603	5.819	2.54077	0.400513	1.20782	up	--
Zmhp003514	6,7,8-Tetrahydroxy-5-methoxyflavone	17976	10019	9	14736	8242.1	144480	9334.67	55819.4	5.97979	2.5801	0.404857	1.19524	up	--
mws0884	Cyclic AMP	2105.4	3370.2	10634	907.54	1883.1	2875.6	5369.87	1888.75	0.351731	-1.50746	0.319391	1.37577	down	Purine metabolism(ko00230)
Zmhn001793	6-O-Caffeoyl-尾-glucose	31656	22141	57279	49656	34789	146960	37025.3	77135	2.0833	1.05887	0.373657	1.25747	up	--
Lmcp007240	5,7,8,4'-Tetramethoxyflavone	5045.5	18816	2834.8	12974	16209	127290	8898.77	52157.7	5.86122	2.5512	0.368582	1.28731	up	--
Lmsp009872	Tetramethylluteolin (3',4',5,7-Tetramethoxyflavone)	1237.9	4069.5	1246.5	3521.8	3721.5	15844	2184.63	7695.77	3.52268	1.81667	0.307397	1.43284	up	--
pmp001076	Isosinensetin	3640.6	9623	2898.5	6948.5	13853	149880	5387.37	56893.8	10.5606	3.40062	0.383669	1.25454	up	--
pmp000113	5-Hydroxy-6,7,8,3',4'-pentamethoxyflavone	1771.9	7178.8	1884	4752.8	6740.2	11466	3611.57	7653	2.11902	1.0834	0.205951	1.56906	up	--
Lmzn001582	5'-Glucosyloxyjasmanic acid	1234800	1143500	1174300	380290	950990	243120	1184200	524800	0.443168	-1.17407	0.0910124	2.19982	down	--
mws0043	Nobiletin	231450	1208900	244020	781210	732720	2200800	561457	1.23824e+06	2.20541	1.14105	0.31668	1.32136	up	Flavonoid biosynthesis(ko00941)
Cmjn004337	Benzyl-O-glucose-xyranoside	24161	17570	14818	31375	19114	65288	18849.7	38592.3	2.04737	1.03378	0.287366	1.49529	up	--
pmp000117	3,5,6,7,8,3',4'-Heptamethoxyflavone	4148.5	21004	6663.5	13637	86286	24209	10605.3	41377.3	3.90156	1.96405	0.305928	1.39416	up	--
Lmhp008273	LysoPE 15:1(2n isomer)*	18236	17986	10022	36970	18269	60829	15414.7	38689.3	2.5099	1.32763	0.194986	1.77799	up	--
Lmhp008440	LysoPE 15:1	21353	20741	9585.9	40278	16341	60039	17226.6	38886	2.25732	1.17461	0.223137	1.66677	up	--
Hmpp003270	Luteolin-4'-O-glucoside	44607	60065	5245.6	31607	90974	1173100	36639.2	431894	11.7877	3.55922	0.3983	1.21626	up	--
mws0045	Quercetin-3-O-rhamnoside(Quercitrin)	2930.1	3502.9	9	3005.1	9	26944	2147.33	9986.03	4.65043	2.21737	0.45528	1.07985	up	--
Lmlp003531	Luteolin-3'-O-glucoside	50761	47778	5607.2	32763	93363	1002200	34715.4	376109	10.8341	3.4375	0.389935	1.23575	up	--
mws0089	Kaempferol-7-O-glucoside	39149	49749	11498	28942	85255	845430	33465.3	319876	9.55842	3.25677	0.390287	1.23541	up	--
mws1608	Luteolin-6-C-glucoside (Isoorientin)	9	11264	9	4197.5	2962	41365	3760.67	16174.8	4.30105	2.10469	0.431618	1.11562	up	--
pme2459	Luteolin-7-O-glucoside(Cynaroside)	97580	1028300	16711	60010	385550	26039000	380864	8.82819e+06	23.1794	4.53477	0.429831	1.14298	up	--
Lmhp008763	LysoPE 16:1(2n isomer)*	94398	72362	26010	119850	98703	193550	64256.7	137368	2.1378	1.09612	0.113788	1.86401	up	--
pmp000579	Diosmetin-7-O-galactoside	33000	82417	11754	15656	55699	671160	42390.3	247505	5.83871	2.54565	0.435811	1.12261	up	--
Lmhp009464	LysoPE 17:1(2n isomer)*	20530	20708	3689.7	46501	18894	45596	14975.9	36997	2.47044	1.30477	0.121449	1.88927	up	--
pmd0130	LysoPC 14:0(2n isomer)	39353	47119	32659	79047	31524	149170	39710.3	86580.3	2.1803	1.12452	0.303134	1.48314	up	--
pmb0856	LysoPE 18:1(2n isomer)*	261520	311970	181020	492560	295720	1316800	251503	701693	2.79	1.48026	0.285896	1.51844	up	--
pmb3066	5-O-p-Coumaroyl shikimic acid O-glucoside	99870	184750	177360	55240	94046	43788	153993	64358	0.417927	-1.25868	0.060048	2.12258	down	--
pmp001270	LysoPC 16:1	147660	128270	9	249350	165020	371140	91979.7	261837	2.84668	1.50928	0.0923562	1.93909	up	--
Lmhp008833	LysoPC 16:1(2n isomer)*	290360	300640	123930	420140	378570	645950	238310	481553	2.0207	1.01486	0.0816103	1.99451	up	--
Lmhp009802	LysoPE 20:3(2n isomer)*	15172	19594	10720	24076	19454	58310	15162	33946.7	2.23893	1.16281	0.262627	1.56367	up	--
Lmhp008718	LysoPC 17:2	158170	162370	53981	392300	103550	300790	124840	265547	2.12709	1.08888	0.235442	1.6141	up	--
Lmhp010514	LysoPE 20:2(2n isomer)*	5568.4	6086.3	5637.7	10853	8198.2	25060	5764.13	14703.7	2.5509	1.35101	0.229706	1.69524	up	--
Lmhp009590	LysoPC 17:1	70295	77036	21271	163280	63453	200370	56200.7	142368	2.5332	1.34096	0.157834	1.83069	up	--
Lmhp010515	LysoPC 17:0(2n isomer)	67786	49057	5032.4	212930	30186	33261	40625.1	92125.7	2.2677	1.18123	0.488803	1.02107	up	--
pmb2406	LysoPC 17:0	179410	133680	37717	547570	93569	139520	116936	260220	2.22532	1.15401	0.428221	1.16112	up	--
Li512115	3,4-Dicaffeoylquinic acid	13702	17263	4686.1	18734	16292	37227	11883.7	24084.3	2.02667	1.01911	0.201877	1.62404	up	--
Lmhp010190	LysoPC 18:1(2n isomer)*	636960	857270	415750	1317900	585040	2754400	636660	1.55245e+06	2.43842	1.28595	0.285447	1.51291	up	--
Lmhp009890	LysoPC 20:3	39211	50009	28713	78877	35692	126040	39311	80203	2.04022	1.02872	0.254501	1.59911	up	--
Lmjp002867	Kaempferol-3-O-neohesperidoside	919120	3959000	48934	541080	3253300	34667000	1.64235e+06	12820460	7.80616	2.96461	0.414906	1.17154	up	--
pme1605	Kaempferol-3-O-robinobioside(Biorobin)	928770	3316300	41796	603540	2855300	34848000	1.42896e+06	1.27689e+07	8.93586	3.15961	0.413064	1.178	up	--
pmp000593	Luteolin-7-O-rutinoside	888600	3816300	45427	529230	3193200	33329000	1.58344e+06	1.23505e+07	7.79976	2.96343	0.413764	1.17418	up	--
Lmnp002413	Luteolin-C-rhamnosyl-glucoside	910120	3737600	50821	538470	3005800	30527000	1.56618e+06	11357090	7.25146	2.85827	0.415705	1.16873	up	--
Lmpp003789	Cyanidin-3-O-(6''-p-Coumaroylglucoside)	854730	4198500	52626	586300	2935800	35068000	1701952	1.28634e+07	7.55801	2.91801	0.421525	1.15583	up	--
HJAP062	Isorhamnetin-3-O-(6''-p-coumaroylglucoside)	51899	74722	3007.6	25069	198610	842220	43209.5	355300	8.22271	3.03961	0.33588	1.36506	up	--
Lmmp002463	Sexangularetin 3-glucoside-7-rhamnoside	64405	73326	4227.4	23672	179100	818630	47319.5	340467	7.19508	2.84701	0.351258	1.32403	up	--
Lmpp003815	Petunidin-3-(6''-p-Coumaroylglucoside)	49923	78478	9	15679	196140	774200	42803.3	328673	7.67868	2.94086	0.337607	1.35748	up	--
Lmhp009190	2-Linoleoylglycerol-diglucoside	7885.1	5986.4	3542.2	4385.8	5064.1	57977	5804.57	22475.6	3.87206	1.9531	0.446921	1.09686	up	--
Lmmn005092	Medicagenic acid 3-O-GlcA-28-O-Rha(1,2)-Ara	697060	628320	9105.4	175700	44122	9	444828	73277	0.164731	-2.60182	0.227501	1.67869	down	--
Lmmn004491	Medicagenic acid 3-O-Glc-(1,6)-Glc-(1,3)-Glc	124630	90962	1111.4	39757	9366.8	3209.1	72234.5	17444.3	0.241496	-2.04993	0.272551	1.53206	down	--
Lmmn005003	Medicagenic acid 3-O-GlcA-28-O-Xyl(1,4)-Rha(1,2)-Ara	1433600	1160100	68652	694870	232300	88476	887451	338549	0.381484	-1.3903	0.321633	1.36159	down	--

## Sheet: 3 VS 9
#ID	Compounds	fruit-101	fruit-104	fruit-107	fruit-301	fruit-304	fruit-307	fruit3d_Mean	fruit9d_Mean	Fold_change	log2FC	Pvalue	VIP	regulated	KEGG_pathway_annotation
mws0147	3-Hydroxy-3-methyl butyric acid	4217100	7399100	2560500	688640	1949300	465160	4.72557e+06	1.03437e+06	0.218887	-2.19174	0.110239	1.99448	down	--
mws0847	1-Methyladenine	50280	120290	644010	61173	136220	190020	271527	129138	0.475598	-1.07218	0.528711	1.00465	down	--
pme0183	2-Hydroxy-6-aminopurine	59949	266980	950040	70548	174010	363730	425656	202763	0.476353	-1.0699	0.500179	1.05106	down	--
Lmmn001643	2-Hydroxycinnamic acid	55052	41844	50862	64126	209060	393500	49252.7	222229	4.51201	2.17377	0.211032	1.80019	up	--
mws0344	D-Xylonic acid	1733100	1515600	806120	1184700	321340	146430	1.35161e+06	550823	0.407532	-1.29501	0.13452	1.80847	down	--
Wmln000659	4-Hydroxymellein	24881	25740	16172	47654	69204	54719	22264.3	57192.3	2.56879	1.36109	0.0172934	2.50943	up	--
pmb0962	Lysine butyrate	283370	969280	2496300	354480	439980	200690	1249650	331717	0.265448	-1.9135	0.295024	1.58577	down	--
pmp000548	Pratensein	14180	1141	9	14963	9337.7	147940	5110	57413.6	11.2355	3.49	0.367413	1.30165	up	Isoflavonoid biosynthesis(ko00943)
pmp000001	Hispidulin	13566	9	9	13077	9595.1	143740	4528	55470.7	12.2506	3.61478	0.367689	1.30159	up	--
Lmhn004976	Aracarpene 2	26817	2104.1	1152.9	28666	17141	285830	10024.7	110546	11.0274	3.46302	0.370296	1.29389	up	--
Zmhn003257	5,7,2'-Trhiyroxy-8-methoxyflavone	26772	2620.6	1872	30295	18945	280660	10421.5	109967	10.5519	3.39943	0.363905	1.31051	up	--
Lmhn005110	Aracarpene 1	25414	2834.1	1721.9	29354	18184	278270	9990	108603	10.8711	3.44243	0.365195	1.3075	up	--
Zmhp003514	6,7,8-Tetrahydroxy-5-methoxyflavone	14132	1495.6	9	14736	8242.1	144480	5212.2	55819.4	10.7094	3.4208	0.372145	1.28884	up	--
HmLn000659	3-O-Galloyl-glucose	45567	74379	104730	31077	33745	34517	74892	33113	0.442143	-1.17741	0.133769	2.09947	down	--
Zmhn001793	6-O-Caffeoyl-尾-glucose	36112	31310	47163	49656	34789	146960	38195	77135	2.01951	1.014	0.383612	1.23208	up	--
Lmcp007240	5,7,8,4'-Tetramethoxyflavone	9097.5	11204	4178	12974	16209	127290	8159.83	52157.7	6.392	2.67627	0.362237	1.32424	up	--
Lmsp009872	Tetramethylluteolin (3',4',5,7-Tetramethoxyflavone)	1612.7	3093.8	9	3521.8	3721.5	15844	1571.83	7695.77	4.89604	2.29162	0.269354	1.56535	up	--
pmp001076	Isosinensetin	5732.7	9235.6	2871.2	6948.5	13853	149880	5946.5	56893.8	9.56762	3.25816	0.387849	1.25859	up	--
mws0043	Nobiletin	527400	721380	208870	781210	732720	2200800	485883	1.23824e+06	2.54844	1.34961	0.254631	1.58529	up	Flavonoid biosynthesis(ko00941)
pmp000117	3,5,6,7,8,3',4'-Heptamethoxyflavone	10949	15058	4899.5	13637	86286	24209	10302.2	41377.3	4.01637	2.00589	0.303157	1.59053	up	--
HJN055	Dihydrocharcone-4'-O-尾-Dglucoside	6030.1	7277.9	6047.8	4250.5	8009.6	37438	6451.93	16566	2.56761	1.36042	0.436803	1.14167	up	--
Hmpp003270	Luteolin-4'-O-glucoside	25956	9685.2	3038.4	31607	90974	1173100	12893.2	431894	33.4978	5.06599	0.375972	1.28858	up	--
Lmlp003531	Luteolin-3'-O-glucoside	25856	7230.1	2149.3	32763	93363	1002200	11745.1	376109	32.0225	5.00101	0.365109	1.31801	up	--
mws0089	Kaempferol-7-O-glucoside	17595	9521.2	1460.3	28942	85255	845430	9525.5	319876	33.581	5.06957	0.359722	1.3329	up	--
mws1608	Luteolin-6-C-glucoside (Isoorientin)	9	8543.1	9	4197.5	2962	41365	2853.7	16174.8	5.66802	2.50285	0.402138	1.20083	up	--
pme2459	Luteolin-7-O-glucoside(Cynaroside)	94362	69045	11082	60010	385550	26039000	58163	8.82819e+06	151.784	7.24587	0.41538	1.18408	up	--
pmp000579	Diosmetin-7-O-galactoside	59096	18549	9676	15656	55699	671160	29107	247505	8.50328	3.08802	0.411514	1.19973	up	--
Xmyp005261	Quercetin-3-O-glucoside	9	11135	8020.8	9	6983.9	235600	6388.27	80864.3	12.6583	3.66201	0.437472	1.12926	up	Biosynthesis of secondary metabolites(ko01110);;Metabolic pathways(ko01100);;Flavone and flavonol biosynthesis(ko00944)
Lmhp010162	LysoPE 17:0	6001.8	1892.4	2465.3	16190	5567.7	4683.2	3453.17	8813.63	2.55233	1.35182	0.281775	1.44189	up	--
pmb0856	LysoPE 18:1(2n isomer)*	609320	244210	147850	492560	295720	1316800	333793	701693	2.10218	1.07189	0.367597	1.24197	up	--
Lmhp009802	LysoPE 20:3(2n isomer)*	30371	12028	7626.9	24076	19454	58310	16675.3	33946.7	2.03575	1.02556	0.303636	1.38554	up	--
Li512115	3,4-Dicaffeoylquinic acid	11817	15180	7205.6	18734	16292	37227	11400.9	24084.3	2.1125	1.07895	0.186588	1.77485	up	--
Lmpp003930	Apigenin-7-O-(2''-O-p-Coumarylglucoside)	5034900	1457400	540050	3957900	2862500	9370300	2.34412e+06	5396900	2.30232	1.20309	0.286515	1.41045	up	--
Lmgp004474	5,7,4'-Trihydroxyisoflavone-7-O-galactoside-rhamnose	5345300	1341600	524200	3969900	2806600	9439800	2403700	5.40543e+06	2.2488	1.16915	0.306768	1.35521	up	--
Lmjp002867	Kaempferol-3-O-neohesperidoside	543430	379170	48258	541080	3253300	34667000	323619	12820460	39.6159	5.30801	0.372034	1.30136	up	--
pme1605	Kaempferol-3-O-robinobioside(Biorobin)	562350	378710	45233	603540	2855300	34848000	328764	1.27689e+07	38.8392	5.27944	0.37748	1.28594	up	--
pmp000593	Luteolin-7-O-rutinoside	564550	400130	49059	529230	3193200	33329000	337913	1.23505e+07	36.5493	5.19177	0.371691	1.3025	up	--
Lmnp002413	Luteolin-C-rhamnosyl-glucoside	539420	403190	51442	538470	3005800	30527000	331351	11357090	34.2751	5.09909	0.370031	1.30699	up	--
Lmpp003789	Cyanidin-3-O-(6''-p-Coumaroylglucoside)	593730	413410	49989	586300	2935800	35068000	352376	1.28634e+07	36.5046	5.19001	0.377528	1.28609	up	--
HJAP062	Isorhamnetin-3-O-(6''-p-coumaroylglucoside)	29288	9357.6	9	25069	198610	842220	12884.9	355300	27.575	4.78529	0.302171	1.5047	up	--
Zmhp002897	Isochrysoeriol C-glucosyl-O-glucoside	28574	9	9	23704	12733	35202	9530.67	23879.7	2.50556	1.32513	0.289292	1.39972	up	--
Lmmp002463	Sexangularetin 3-glucoside-7-rhamnoside	30383	9	3004.4	23672	179100	818630	11132.1	340467	30.5842	4.93471	0.308402	1.48448	up	--
Lmpp003815	Petunidin-3-(6''-p-Coumaroylglucoside)	22031	9	9	15679	196140	774200	7349.67	328673	44.7194	5.48283	0.295268	1.52627	up	--
Hmyp007792	PE(oxo-11:0/16:0)	27456	173180	195450	45962	41737	75845	132029	54514.7	0.4129	-1.27613	0.277054	1.60182	down	--
pmp001271	2,3-Dihydroxypropyl-9,12-octadecadienoate-hexose-hexose	9551	6143.2	9	5537.1	3452.9	46432	5234.4	18474	3.52934	1.8194	0.445139	1.10714	up	--
Lmhp009384	1-Linoleoylglycerol-diglucoside	8573.5	3208.6	1581	4989.9	9	47956	4454.37	17651.6	3.96277	1.98651	0.478015	1.02404	up	--
Lmhp009190	2-Linoleoylglycerol-diglucoside	7268.3	3567.1	3152.3	4385.8	5064.1	57977	4662.57	22475.6	4.82044	2.26917	0.421395	1.17045	up	--
Hmyp007589	PE(18:3/18:3+O3)	7016.2	44766	35230	11192	12869	14119	29004.1	12726.7	0.438789	-1.1884	0.28714	1.56221	down	--
